# Supplementary material for: Dissecting the Molecular Mechanism of Nucleotide-Dependent Activation of the KtrAB K+ Transporter
Source: PLoS Biol. 2016 Jan 15;14(1):e1002356. doi: 10.1371/journal.pbio.1002356 (PMC4714889; doi:10.1371/journal.pbio.1002356)
Supplement: S1 Data — (XLSX) [file pbio.1002356.s001.xlsx]

## Sheet: Fig1a
86Rb+ uptake by KtrADCB reconstituted liposomes	Control						KtrB						KtrADCB-ADP						KtrADCB-ATP
	Time / min						Time / min						Time / min						Time / min
Experiment	0	5	15	30	60		0	5	15	30	60		0	5	15	30	60		0	5	15	30	60
1	1.17358	2.14815	3.23978	5.32354	8.75062		1.48859	3.27983	5.57324	6.96319	9.19831		4.65706	2.46718	4.85851	6.463	7.95137		1.28924	2.85062	3.98072	7.14961	7.72619
2	1.17553	2.30243	4.00709	5.88622	9.79035		0.966692	2.40875	3.55889	4.29269	5.39019		2.26593	4.59896	6.38914	7.40165	11.6743		1.53958	3.75786	5.57302	7.5476	7.35174
3	1.00838	1.58356	3.37649	5.50876	8.1753		1.40707	2.24503	3.58402	4.64369	6.31088		1.11103	2.74883	4.50394	6.86403	5.92782		0.898947	2.01895	4.65053	6.02105	7.51579
4	2.69306	4.63644	7.00924	8.87255	14.2368		4.11896	8.69145	13.5316	14.8996	23.3606		4.97972	8.6485	14.5713	17.5233	22.1447		5.40337	11.0431	12.1818	25.2122	34.3968
5	2.16939	2.75829	3.83216	4.16991	6.30467		2.08529	4.79252	7.48406	10.7662	12.9926		4.90236	9.16046	15.1802	20.8174	21.5724		3.11327	7.97081	13.0368	17.9986	21.501
6	2.05795	3.66492	4.17811	5.6192	6.52118		4.23671	7.07367	10.5105	10.6605	16.097		5.08167	9.38553	11.4597	14.4413	20.1452		4.06795	6.98786	8.48762	9.96748	15.5153
7	2.34858	3.48583	5.12688	6.1641	7.37544		2.99442	5.42293	9.52292	11.7678			5.33706	10.1832	14.0791	15.8845	17.9327		3.56345	6.99364	9.58992	11.765	12.9986
8	3.636	5.24041	7.37632	8.31512	13.1333		2.49984	5.47721	7.98026	9.91283	12.4127		3.82938	6.70022	9.43206	10.7836	13.6113		4.2312	7.51335	11.4018	13.9722	16.6678
Mean	2.03281	3.2275	4.76826	6.23243	9.28596		2.4747	4.92392	7.71819	9.23831	12.2517		4.02053	6.73661	10.0592	12.5223	15.12		3.01338	6.14202	8.61278	12.4542	15.4592
Std deviation	0.898239	1.26708	1.60489	1.57717	2.95853		1.23155	2.25495	3.46339	3.66463	6.19765		1.53727	3.09671	4.41548	5.43509	6.25846		1.61402	3.02852	3.53462	6.50349	9.19071
SEM	0.317576	0.447981	0.567415	0.557613	1.046		0.435418	0.797246	1.22449	1.29564	2.34249		0.543508	1.09485	1.56111	1.92159	2.2127		0.570642	1.07074	1.24968	2.29933	3.24941

## Sheet: Fig1b
86Rb+ uptake by KtrAB reconstituted liposomes	Control						KtrB						KtrAB-ADP						KtrAB-ATP
	Time / min						Time / min						Time / min						Time / min
Experiment	0	5	15	30	60		0	5	15	30	60		0	5	15	30	60		0	5	15	30	60
1	0.741093	0.821853	0.882027	1.18448	1.2114		2.08117	3.49684	5.91922	7.72209	8.03427		1.55772	3.06975	3.89886	5.38806	7.27011		3.51333	7.18271	9.89219	11.4337	17.4532
2	1.32199	1.38797	1.43348	1.53815	1.77934		2.58808	5.33252	7.27279	9.40133	10.0587		2.69142	4.39989	7.14592	8.07427	10.5082		2.93948	5.90119	9.96131	12.1137	18.3084
3	0.84285	0.789944	1.10373	1.14387	1.35002		2.22748	4.75341	6.80255	8.42584	9.65605		1.71419	3.3309		6.07415	6.74845
4	0.796598	0.179314	1.02352	1.20283	1.05525		2.3333		6.74511	9.07269	9.79702		1.59988	2.75322	3.7232	4.98891	6.36108
5	1.92421	2.03122	2.39844	2.61877	2.47398		5.76477	11.468	16.6075	16.6217	17.4554		5.24381	8.42522	12.3948	15.4782	17.5406		6.27853	14.9624	23.6562	28.6731	33.4839
6	2.45986	2.83245	2.58471	2.84806	2.90853		4.44465	6.25937	7.42129	8.81122	9.57959		4.01324	6.14754	6.86003	8.37957	8.43317		7.02557	10.3496	12.6609	14.6805	15.0581
7	2.77457	2.9573	2.77812	3.02116	2.7799		3.87991	4.99173	6.22058	6.05775	6.99911		4.09336	5.55358	6.53101	7.35146	7.67727		5.36881	7.99299	9.06237	11.4822	12.8837
Mean	1.5516	1.57144	1.74343	1.93676	1.93692		3.33134	6.05031	8.14128	9.44466	10.2257		2.98766	4.81144	6.75898	7.96209	9.21985		5.02515	9.27778	13.0466	15.6766	19.4374
Std deviation	0.840778	1.06977	0.813731	0.852807	0.776323		1.4019	2.80116	3.77087	3.35478	3.37725		1.47449	2.04232	3.14232	3.56094	3.91526		1.75545	3.56741	6.0839	7.38565	8.13396
SEM	0.317784	0.404335	0.307561	0.322331	0.293423		0.529868	1.14357	1.42526	1.26799	1.27648		0.557305	0.771926	1.28285	1.34591	1.47983		0.78506	1.59539	2.7208	3.30296	3.63762

## Sheet: Fig3a
time	KtrABQ115C-ADP Norm. A.U.		time	KtrABQ115C-ATP Norm. A.U.
0	0		0	0
0.1	0.281		0.1	0.0409
0.2	0.4683		0.2	0.0773
0.3	0.5922		0.3	0.108
0.4	0.6585		0.4	0.133
0.5	0.7061		0.5	0.1489
0.6	0.7349		0.6	0.1591
0.7	0.7637		0.7	0.1705
0.8	0.781		0.8	0.183
0.9	0.7968		0.9	0.192
1	0.8012		1	0.2034
1.1	0.817		1.1	0.2068
1.2	0.8228		1.2	0.2193
1.3	0.8372		1.3	0.2239
1.4	0.8386		1.4	0.233
1.5	0.8386		1.5	0.2375
1.6	0.8516		1.6	0.2409
1.7	0.8487		1.7	0.2409
1.8	0.8588		1.8	0.2568
1.9	0.866		1.9	0.258
2	0.866		2	0.2659
2.1	0.8689		2.1	0.2659
2.2	0.8732		2.2	0.2739
2.3	0.8746		2.3	0.2739
2.4	0.8775		2.4	0.2807
2.5	0.8804		2.5	0.2864
2.6	0.8833		2.6	0.2886
2.7	0.8847		2.7	0.2898
2.8	0.8847		2.8	0.2932
2.9	0.8876		2.9	0.2955
3	0.8862		3	0.3011
3.1	0.8905		3.1	0.3045
3.2	0.8919		3.2	0.3125
3.3	0.8991		3.3	0.3114
3.4	0.8977		3.4	0.3159
3.5	0.8905		3.5	0.3182
3.6	0.8963		3.6	0.325
3.7	0.8934		3.7	0.3193
3.8	0.8948		3.8	0.3318
3.9	0.9006		3.9	0.3352
4	0.8963		4	0.333
4.1	0.9006		4.1	0.3352
4.2	0.8991		4.2	0.3432
4.3	0.8991		4.3	0.3409
4.4	0.9063		4.4	0.342
4.5	0.9092		4.5	0.3455
4.6	0.9063		4.6	0.3466
4.7	0.9063		4.7	0.3511
4.8	0.9092		4.8	0.3523
4.9	0.9121		4.9	0.3545
5	0.9135		5	0.3602
5.1	0.9092		5.1	0.3591
5.2	0.9135		5.2	0.3602
5.3	0.9222		5.3	0.3648
5.4	0.9078		5.4	0.3659
5.5	0.915		5.5	0.3727
5.6	0.9121		5.6	0.3693
5.7	0.9135		5.7	0.3682
5.8	0.9135		5.8	0.3761
5.9	0.915		5.9	0.3784
6	0.915		6	0.3784
6.1	0.9193		6.1	0.3784
6.2	0.9164		6.2	0.383
6.3	0.915		6.3	0.3841
6.4	0.9135		6.4	0.3875
6.5	0.9207		6.5	0.3886
6.6	0.9164		6.6	0.3943
6.7	0.9222		6.7	0.3977
6.8	0.9179		6.8	0.3989
6.9	0.9179		6.9	0.3966
7	0.9251		7	0.4034
7.1	0.9251		7.1	0.4045
7.2	0.9164		7.2	0.4034
7.3	0.9236		7.3	0.408
7.4	0.9193		7.4	0.4114
7.5	0.9193		7.5	0.4136
7.6	0.9164		7.6	0.4114
7.7	0.9236		7.7	0.4114
7.8	0.9179		7.8	0.4114
7.9	0.9179		7.9	0.4136
8	0.9207		8	0.4261
8.1	0.9207		8.1	0.4205
8.2	0.9193		8.2	0.425
8.3	0.9222		8.3	0.4318
8.4	0.9135		8.4	0.4227
8.5	0.9222		8.5	0.4284
8.6	0.9207		8.6	0.4307
8.7	0.9207		8.7	0.433
8.8	0.9222		8.8	0.433
8.9	0.9294		8.9	0.4352
9	0.9222		9	0.4398
9.1	0.928		9.1	0.4443
9.2	0.9222		9.2	0.4409
9.3	0.9265		9.3	0.4455
9.4	0.928		9.4	0.4455
9.5	0.9265		9.5	0.4443
9.6	0.9222		9.6	0.45
9.7	0.9251		9.7	0.4477
9.8	0.9193		9.8	0.4523
9.9	0.9265		9.9	0.4545
10	0.9265		10	0.4545
10.1	0.9222		10.1	0.4568
10.2	0.9265		10.2	0.458
10.3	0.928		10.3	0.458
10.4	0.928		10.4	0.4591
10.5	0.9265		10.5	0.4648
10.6	0.928		10.6	0.4659
10.7	0.9294		10.7	0.4693
10.8	0.9294		10.8	0.475
10.9	0.9352		10.9	0.4727
11	0.9323		11	0.467
11.1	0.9323		11.1	0.4693
11.2	0.928		11.2	0.4716
11.3	0.9323		11.3	0.475
11.4	0.9323		11.4	0.4773
11.5	0.9323		11.5	0.4739
11.6	0.9323		11.6	0.4841
11.7	0.928		11.7	0.4841
11.8	0.9337		11.8	0.4841
11.9	0.928		11.9	0.4841
12	0.9366		12	0.4818
12.1	0.9294		12.1	0.4875
12.2	0.9265		12.2	0.4909
12.3	0.9323		12.3	0.4955
12.4	0.9395		12.4	0.4955
12.5	0.938		12.5	0.4909
12.6	0.9323		12.6	0.4943
12.7	0.9337		12.7	0.4977
12.8	0.9265		12.8	0.5011
12.9	0.9337		12.9	0.5011
13	0.9337		13	0.5045
13.1	0.9308		13.1	0.5068
13.2	0.9308		13.2	0.4989
13.3	0.9265		13.3	0.5057
13.4	0.9323		13.4	0.508
13.5	0.9323		13.5	0.5114
13.6	0.9308		13.6	0.5057
13.7	0.9265		13.7	0.5091
13.8	0.9323		13.8	0.5114
13.9	0.9236		13.9	0.517
14	0.9294		14	0.5148
14.1	0.9366		14.1	0.517
14.2	0.9424		14.2	0.5136
14.3	0.9294		14.3	0.5216
14.4	0.928		14.4	0.517
14.5	0.9337		14.5	0.5193
14.6	0.9337		14.6	0.5205
14.7	0.928		14.7	0.5205
14.8	0.9323		14.8	0.5239
14.9	0.9308		14.9	0.5284
15	0.9352		15	0.525
15.1	0.9294		15.1	0.5273
15.2	0.9366		15.2	0.5318
15.3	0.9323		15.3	0.5307
15.4	0.9352		15.4	0.5261
15.5	0.9294		15.5	0.5352
15.6	0.9308		15.6	0.5386
15.7	0.9337		15.7	0.5409
15.8	0.9337		15.8	0.5352
15.9	0.938		15.9	0.5409
16	0.9438		16	0.5409
16.1	0.938		16.1	0.5409
16.2	0.9409		16.2	0.5455
16.3	0.9323		16.3	0.5466
16.4	0.9395		16.4	0.5466
16.5	0.9352		16.5	0.5455
16.6	0.9337		16.6	0.5477
16.7	0.9395		16.7	0.5466
16.8	0.9337		16.8	0.5455
16.9	0.9352		16.9	0.5489
17	0.9337		17	0.5545
17.1	0.9409		17.1	0.5545
17.2	0.9352		17.2	0.5534
17.3	0.9366		17.3	0.5568
17.4	0.9337		17.4	0.5591
17.5	0.9395		17.5	0.5614
17.6	0.9438		17.6	0.5557
17.7	0.938		17.7	0.558
17.8	0.9323		17.8	0.5625
17.9	0.9308		17.9	0.5682
18	0.9409		18	0.5648
18.1	0.9409		18.1	0.5636
18.2	0.9395		18.2	0.5716
18.3	0.9323		18.3	0.5705
18.4	0.9352		18.4	0.5659
18.5	0.9395		18.5	0.5693
18.6	0.9323		18.6	0.5682
18.7	0.938		18.7	0.5739
18.8	0.9409		18.8	0.5807
18.9	0.9337		18.9	0.5795
19	0.9409		19	0.5841
19.1	0.9366		19.1	0.575
19.2	0.938		19.2	0.5807
19.3	0.9366		19.3	0.5784
19.4	0.938		19.4	0.5807
19.5	0.9366		19.5	0.5795
19.6	0.9366		19.6	0.5807
19.7	0.9366		19.7	0.5841
19.8	0.9352		19.8	0.5864
19.9	0.9366		19.9	0.5875
20	0.9409		20	0.5864
20.1	0.9352		20.1	0.5898
20.2	0.9424		20.2	0.5886
20.3	0.9424		20.3	0.5909
20.4	0.9438		20.4	0.592
20.5	0.938		20.5	0.5898
20.6	0.9395		20.6	0.5932
20.7	0.9409		20.7	0.5955
20.8	0.9438		20.8	0.5932
20.9	0.9366		20.9	0.5966
21	0.938		21	0.5955
21.1	0.9395		21.1	0.5966
21.2	0.9409		21.2	0.6023
21.3	0.938		21.3	0.6
21.4	0.9352		21.4	0.6011
21.5	0.9409		21.5	0.6023
21.6	0.9409		21.6	0.6034
21.7	0.9395		21.7	0.6
21.8	0.9395		21.8	0.6068
21.9	0.9424		21.9	0.6102
22	0.9409		22	0.6125
22.1	0.9409		22.1	0.6159
22.2	0.9323		22.2	0.608
22.3	0.9438		22.3	0.6102
22.4	0.9424		22.4	0.6068
22.5	0.9323		22.5	0.6125
22.6	0.9424		22.6	0.6148
22.7	0.9395		22.7	0.6148
22.8	0.9395		22.8	0.617
22.9	0.9452		22.9	0.6148
23	0.9452		23	0.6182
23.1	0.9395		23.1	0.6205
23.2	0.9395		23.2	0.6216
23.3	0.9409		23.3	0.6239
23.4	0.9452		23.4	0.6239
23.5	0.9424		23.5	0.6227
23.6	0.9467		23.6	0.6295
23.7	0.9366		23.7	0.6273
23.8	0.9409		23.8	0.6261
23.9	0.9395		23.9	0.6273
24	0.9467		24	0.6318
24.1	0.9366		24.1	0.6307
24.2	0.9452		24.2	0.6284
24.3	0.9366		24.3	0.6318
24.4	0.9452		24.4	0.6364
24.5	0.9424		24.5	0.6318
24.6	0.938		24.6	0.6364
24.7	0.9352		24.7	0.6375
24.8	0.9438		24.8	0.6352
24.9	0.9366		24.9	0.6398
25	0.938		25	0.642
25.1	0.9409		25.1	0.6386
25.2	0.9438		25.2	0.6386
25.3	0.9352		25.3	0.6364
25.4	0.9395		25.4	0.6443
25.5	0.9424		25.5	0.6455
25.6	0.9395		25.6	0.6466
25.7	0.9467		25.7	0.642
25.8	0.9409		25.8	0.65
25.9	0.9424		25.9	0.6545
26	0.9424		26	0.6477
26.1	0.9366		26.1	0.6545
26.2	0.9352		26.2	0.65
26.3	0.9424		26.3	0.6557
26.4	0.9452		26.4	0.6523
26.5	0.9452		26.5	0.6534
26.6	0.9424		26.6	0.6523
26.7	0.9452		26.7	0.6534
26.8	0.9366		26.8	0.6545
26.9	0.938		26.9	0.6625
27	0.9452		27	0.6614
27.1	0.9452		27.1	0.6602
27.2	0.9452		27.2	0.6568
27.3	0.9467		27.3	0.6625
27.4	0.9438		27.4	0.6591
27.5	0.938		27.5	0.6568
27.6	0.938		27.6	0.6625
27.7	0.9366		27.7	0.6591
27.8	0.9352		27.8	0.6614
27.9	0.9395		27.9	0.6568
28	0.9438		28	0.6682
28.1	0.9452		28.1	0.6648
28.2	0.9337		28.2	0.6659
28.3	0.9352		28.3	0.6682
28.4	0.9366		28.4	0.6727
28.5	0.938		28.5	0.6648
28.6	0.9438		28.6	0.6693
28.7	0.9424		28.7	0.6761
28.8	0.9395		28.8	0.6761
28.9	0.9452		28.9	0.667
29	0.9395		29	0.6682
29.1	0.9452		29.1	0.6716
29.2	0.9424		29.2	0.6761
29.3	0.9424		29.3	0.6773
29.4	0.9409		29.4	0.6739
29.5	0.9496		29.5	0.675
29.6	0.9467		29.6	0.6784
29.7	0.9467		29.7	0.6818
29.8	0.9438		29.8	0.6807
29.9	0.9481		29.9	0.6807
30	0.9467		30	0.6864
30.1	0.9438		30.1	0.6818
30.2	0.9438		30.2	0.6841
30.3	0.9496		30.3	0.683
30.4	0.9467		30.4	0.683
30.5	0.9467		30.5	0.6852
30.6	0.9438		30.6	0.6852
30.7	0.9481		30.7	0.6795
30.8	0.9409		30.8	0.6875
30.9	0.9452		30.9	0.6898
31	0.9366		31	0.6898
31.1	0.9496		31.1	0.692
31.2	0.9438		31.2	0.6864
31.3	0.9467		31.3	0.683
31.4	0.9467		31.4	0.692
31.5	0.9481		31.5	0.6898
31.6	0.9452		31.6	0.6898
31.7	0.9467		31.7	0.6932
31.8	0.9409		31.8	0.6989
31.9	0.9438		31.9	0.6943
32	0.9424		32	0.6966
32.1	0.9424		32.1	0.692
32.2	0.9438		32.2	0.6977
32.3	0.9467		32.3	0.6966
32.4	0.9467		32.4	0.6977
32.5	0.9452		32.5	0.6977
32.6	0.9467		32.6	0.7
32.7	0.9452		32.7	0.7023
32.8	0.9424		32.8	0.7023
32.9	0.9424		32.9	0.7
33	0.9395		33	0.7057
33.1	0.9409		33.1	0.7068
33.2	0.9452		33.2	0.7057
33.3	0.9481		33.3	0.7057
33.4	0.9409		33.4	0.7045
33.5	0.9452		33.5	0.7068
33.6	0.9395		33.6	0.7114
33.7	0.9467		33.7	0.7068
33.8	0.9409		33.8	0.7148
33.9	0.9481		33.9	0.7136
34	0.9553		34	0.7136
34.1	0.9467		34.1	0.7114
34.2	0.9438		34.2	0.7125
34.3	0.9467		34.3	0.7148
34.4	0.9481		34.4	0.7216
34.5	0.9496		34.5	0.7114
34.6	0.9467		34.6	0.7159
34.7	0.9524		34.7	0.7136
34.8	0.9452		34.8	0.7182
34.9	0.9467		34.9	0.7159
35	0.9481		35	0.7205
35.1	0.9424		35.1	0.7125
35.2	0.951		35.2	0.7227
35.3	0.9438		35.3	0.717
35.4	0.9409		35.4	0.7239
35.5	0.9524		35.5	0.7216
35.6	0.9452		35.6	0.7227
35.7	0.9467		35.7	0.7239
35.8	0.9438		35.8	0.7216
35.9	0.9481		35.9	0.725
36	0.9467		36	0.7284
36.1	0.9496		36.1	0.717
36.2	0.9424		36.2	0.725
36.3	0.9452		36.3	0.725
36.4	0.9424		36.4	0.7227
36.5	0.9496		36.5	0.7341
36.6	0.951		36.6	0.7307
36.7	0.9524		36.7	0.7295
36.8	0.9481		36.8	0.7341
36.9	0.9438		36.9	0.7318
37	0.9424		37	0.7352
37.1	0.9467		37.1	0.7318
37.2	0.9553		37.2	0.7273
37.3	0.9524		37.3	0.7341
37.4	0.9481		37.4	0.733
37.5	0.951		37.5	0.7284
37.6	0.951		37.6	0.7364
37.7	0.9553		37.7	0.7352
37.8	0.9539		37.8	0.7398
37.9	0.9481		37.9	0.7386
38	0.9496		38	0.7409
38.1	0.9438		38.1	0.7409
38.2	0.9438		38.2	0.7352
38.3	0.9481		38.3	0.7398
38.4	0.951		38.4	0.742
38.5	0.9467		38.5	0.7341
38.6	0.9452		38.6	0.7398
38.7	0.9467		38.7	0.7386
38.8	0.9452		38.8	0.7443
38.9	0.9539		38.9	0.7409
39	0.951		39	0.7432
39.1	0.9481		39.1	0.7443
39.2	0.9539		39.2	0.7466
39.3	0.9539		39.3	0.7466
39.4	0.9467		39.4	0.7466
39.5	0.938		39.5	0.7489
39.6	0.9409		39.6	0.7477
39.7	0.9452		39.7	0.7466
39.8	0.9438		39.8	0.7455
39.9	0.951		39.9	0.7477
40	0.9553		40	0.7477
40.1	0.9496		40.1	0.7534
40.2	0.9553		40.2	0.7523
40.3	0.9496		40.3	0.7511
40.4	0.9467		40.4	0.7489
40.5	0.9424		40.5	0.7557
40.6	0.9539		40.6	0.7545
40.7	0.9467		40.7	0.7557
40.8	0.9539		40.8	0.7557
40.9	0.9452		40.9	0.7534
41	0.9496		41	0.7568
41.1	0.9524		41.1	0.7602
41.2	0.951		41.2	0.7557
41.3	0.9496		41.3	0.758
41.4	0.9452		41.4	0.7602
41.5	0.9409		41.5	0.7602
41.6	0.9467		41.6	0.7625
41.7	0.9467		41.7	0.7625
41.8	0.9524		41.8	0.7568
41.9	0.9467		41.9	0.7625
42	0.9553		42	0.7602
42.1	0.9553		42.1	0.7648
42.2	0.9496		42.2	0.7648
42.3	0.9496		42.3	0.7625
42.4	0.951		42.4	0.7614
42.5	0.9539		42.5	0.7648
42.6	0.9524		42.6	0.767
42.7	0.9539		42.7	0.7636
42.8	0.9539		42.8	0.7693
42.9	0.9539		42.9	0.7682
43	0.9553		43	0.7682
43.1	0.9481		43.1	0.7716
43.2	0.951		43.2	0.7693
43.3	0.9481		43.3	0.7693
43.4	0.9539		43.4	0.7659
43.5	0.9467		43.5	0.7693
43.6	0.9452		43.6	0.7716
43.7	0.9395		43.7	0.767
43.8	0.9496		43.8	0.7682
43.9	0.9496		43.9	0.775
44	0.9524		44	0.7773
44.1	0.9524		44.1	0.775
44.2	0.9467		44.2	0.775
44.3	0.951		44.3	0.7807
44.4	0.9467		44.4	0.7761
44.5	0.9539		44.5	0.7784
44.6	0.9467		44.6	0.7739
44.7	0.9481		44.7	0.7773
44.8	0.9496		44.8	0.7773
44.9	0.9496		44.9	0.7761
45	0.951		45	0.7807
45.1	0.9524		45.1	0.7841
45.2	0.9496		45.2	0.7795
45.3	0.9481		45.3	0.7773
45.4	0.9524		45.4	0.7807
45.5	0.9452		45.5	0.7784
45.6	0.9467		45.6	0.7761
45.7	0.9496		45.7	0.7818
45.8	0.9524		45.8	0.7886
45.9	0.9467		45.9	0.7864
46	0.9539		46	0.783
46.1	0.9582		46.1	0.783
46.2	0.9496		46.2	0.7852
46.3	0.9409		46.3	0.7852
46.4	0.951		46.4	0.7875
46.5	0.9496		46.5	0.7886
46.6	0.951		46.6	0.7852
46.7	0.951		46.7	0.7852
46.8	0.9481		46.8	0.7852
46.9	0.9467		46.9	0.7898
47	0.9539		47	0.7841
47.1	0.9481		47.1	0.7898
47.2	0.9553		47.2	0.7886
47.3	0.951		47.3	0.7898
47.4	0.9524		47.4	0.7909
47.5	0.951		47.5	0.792
47.6	0.9539		47.6	0.792
47.7	0.9481		47.7	0.7932
47.8	0.9524		47.8	0.7898
47.9	0.951		47.9	0.7932
48	0.9597		48	0.7909
48.1	0.9467		48.1	0.7943
48.2	0.9568		48.2	0.7909
48.3	0.9496		48.3	0.7943
48.4	0.9553		48.4	0.7932
48.5	0.9496		48.5	0.7977
48.6	0.951		48.6	0.7955
48.7	0.951		48.7	0.7966
48.8	0.9539		48.8	0.7932
48.9	0.9467		48.9	0.7977
49	0.9481		49	0.7966
49.1	0.951		49.1	0.7989
49.2	0.951		49.2	0.8011
49.3	0.9496		49.3	0.8
49.4	0.9524		49.4	0.8
49.5	0.951		49.5	0.8023
49.6	0.9582		49.6	0.8
49.7	0.9539		49.7	0.8045
49.8	0.9568		49.8	0.8023
49.9	0.9467		49.9	0.7989
50	0.9481		50	0.8023
50.1	0.9539		50.1	0.8034
50.2	0.9496		50.2	0.8011
50.3	0.9481		50.3	0.8
50.4	0.9496		50.4	0.8034
50.5	0.9553		50.5	0.8034
50.6	0.951		50.6	0.8068
50.7	0.951		50.7	0.8102
50.8	0.951		50.8	0.8034
50.9	0.951		50.9	0.8102
51	0.9553		51	0.808
51.1	0.9481		51.1	0.8045
51.2	0.9524		51.2	0.8091
51.3	0.951		51.3	0.8091
51.4	0.9539		51.4	0.8102
51.5	0.9539		51.5	0.808
51.6	0.9481		51.6	0.8068
51.7	0.9524		51.7	0.8159
51.8	0.9539		51.8	0.8136
51.9	0.951		51.9	0.8102
52	0.9452		52	0.8148
52.1	0.9496		52.1	0.8136
52.2	0.9539		52.2	0.8125
52.3	0.9524		52.3	0.8148
52.4	0.9496		52.4	0.8148
52.5	0.9467		52.5	0.8136
52.6	0.951		52.6	0.8114
52.7	0.951		52.7	0.8091
52.8	0.9524		52.8	0.8159
52.9	0.9553		52.9	0.8193
53	0.9582		53	0.8136
53.1	0.9524		53.1	0.817
53.2	0.9524		53.2	0.8182
53.3	0.951		53.3	0.8159
53.4	0.9496		53.4	0.8114
53.5	0.9524		53.5	0.8148
53.6	0.9539		53.6	0.8148
53.7	0.9568		53.7	0.8193
53.8	0.9553		53.8	0.8239
53.9	0.9524		53.9	0.8182
54	0.9481		54	0.817
54.1	0.9568		54.1	0.8205
54.2	0.9568		54.2	0.8182
54.3	0.9496		54.3	0.8239
54.4	0.9524		54.4	0.8239
54.5	0.9553		54.5	0.8227
54.6	0.9568		54.6	0.8239
54.7	0.9568		54.7	0.8239
54.8	0.9553		54.8	0.8239
54.9	0.9553		54.9	0.8284
55	0.9539		55	0.825
55.1	0.951		55.1	0.8136
55.2	0.9553		55.2	0.8205
55.3	0.9582		55.3	0.8227
55.4	0.951		55.4	0.8284
55.5	0.9568		55.5	0.825
55.6	0.9481		55.6	0.825
55.7	0.9553		55.7	0.825
55.8	0.9496		55.8	0.8273
55.9	0.9539		55.9	0.8216
56	0.9524		56	0.833
56.1	0.9553		56.1	0.8261
56.2	0.951		56.2	0.8273
56.3	0.9553		56.3	0.8273
56.4	0.951		56.4	0.8295
56.5	0.9582		56.5	0.8261
56.6	0.951		56.6	0.8295
56.7	0.9582		56.7	0.8307
56.8	0.9496		56.8	0.8318
56.9	0.9582		56.9	0.8273
57	0.9582		57	0.8273
57.1	0.9539		57.1	0.8318
57.2	0.9539		57.2	0.8364
57.3	0.9582		57.3	0.8307
57.4	0.9597		57.4	0.8318
57.5	0.9597		57.5	0.833
57.6	0.9568		57.6	0.8352
57.7	0.9524		57.7	0.8307
57.8	0.9524		57.8	0.8341
57.9	0.9625		57.9	0.8341
58	0.9524		58	0.8364
58.1	0.9582		58.1	0.8341
58.2	0.9481		58.2	0.8352
58.3	0.9524		58.3	0.8318
58.4	0.9582		58.4	0.8386
58.5	0.9539		58.5	0.8364
58.6	0.9539		58.6	0.8375
58.7	0.9524		58.7	0.842
58.8	0.9524		58.8	0.8398
58.9	0.9582		58.9	0.8386
59	0.9553		59	0.842
59.1	0.951		59.1	0.8341
59.2	0.9568		59.2	0.833
59.3	0.9582		59.3	0.8409
59.4	0.9597		59.4	0.8375
59.5	0.9553		59.5	0.8409
59.6	0.951		59.6	0.842
59.7	0.9539		59.7	0.8432
59.8	0.9524		59.8	0.8409
59.9	0.9553		59.9	0.8409
60	0.9553		60	0.8409
60.1	0.9568		60.1	0.8432
60.2	0.9568		60.2	0.842
60.3	0.9539		60.3	0.842
60.4	0.9524		60.4	0.8409
60.5	0.9568		60.5	0.8511
60.6	0.9553		60.6	0.8455
60.7	0.9597		60.7	0.8364
60.8	0.9524		60.8	0.842
60.9	0.9597		60.9	0.8455
61	0.9611		61	0.8409
61.1	0.9539		61.1	0.8409
61.2	0.9568		61.2	0.8398
61.3	0.9553		61.3	0.8466
61.4	0.9597		61.4	0.8511
61.5	0.9611		61.5	0.8443
61.6	0.9568		61.6	0.8511
61.7	0.9467		61.7	0.8489
61.8	0.9568		61.8	0.8489
61.9	0.9582		61.9	0.8466
62	0.9524		62	0.8523
62.1	0.9568		62.1	0.8511
62.2	0.9597		62.2	0.8489
62.3	0.9597		62.3	0.85
62.4	0.9481		62.4	0.8523
62.5	0.9539		62.5	0.8489
62.6	0.951		62.6	0.8511
62.7	0.9654		62.7	0.85
62.8	0.9582		62.8	0.8511
62.9	0.9582		62.9	0.8489
63	0.9539		63	0.8534
63.1	0.9496		63.1	0.85
63.2	0.9539		63.2	0.8534
63.3	0.9496		63.3	0.8545
63.4	0.9553		63.4	0.8568
63.5	0.9553		63.5	0.8568
63.6	0.9539		63.6	0.858
63.7	0.9553		63.7	0.8534
63.8	0.9539		63.8	0.85
63.9	0.9597		63.9	0.8511
64	0.9496		64	0.8545
64.1	0.9597		64.1	0.8557
64.2	0.9553		64.2	0.858
64.3	0.9553		64.3	0.8534
64.4	0.9568		64.4	0.8568
64.5	0.9654		64.5	0.8534
64.6	0.9611		64.6	0.8534
64.7	0.9582		64.7	0.8614
64.8	0.9568		64.8	0.8568
64.9	0.9611		64.9	0.8591
65	0.9524		65	0.858
65.1	0.9568		65.1	0.8591
65.2	0.9481		65.2	0.858
65.3	0.9539		65.3	0.858
65.4	0.9597		65.4	0.8602
65.5	0.9625		65.5	0.8568
65.6	0.9568		65.6	0.8614
65.7	0.9582		65.7	0.8591
65.8	0.9524		65.8	0.8614
65.9	0.9597		65.9	0.8602
66	0.9539		66	0.8591
66.1	0.9597		66.1	0.8591
66.2	0.9568		66.2	0.8602
66.3	0.9597		66.3	0.8659
66.4	0.9524		66.4	0.8636
66.5	0.9539		66.5	0.8557
66.6	0.9539		66.6	0.8648
66.7	0.9582		66.7	0.8614
66.8	0.9611		66.8	0.8602
66.9	0.9597		66.9	0.8568
67	0.9553		67	0.8614
67.1	0.9539		67.1	0.8602
67.2	0.9539		67.2	0.8591
67.3	0.9582		67.3	0.8614
67.4	0.9481		67.4	0.8716
67.5	0.9553		67.5	0.8614
67.6	0.9553		67.6	0.867
67.7	0.964		67.7	0.8625
67.8	0.9582		67.8	0.8659
67.9	0.9611		67.9	0.8636
68	0.9611		68	0.867
68.1	0.9582		68.1	0.8693
68.2	0.9625		68.2	0.8636
68.3	0.9553		68.3	0.8739
68.4	0.9524		68.4	0.8693
68.5	0.9582		68.5	0.8682
68.6	0.9553		68.6	0.8727
68.7	0.9597		68.7	0.8705
68.8	0.9611		68.8	0.8659
68.9	0.9582		68.9	0.8682
69	0.9611		69	0.867
69.1	0.9611		69.1	0.8659
69.2	0.9539		69.2	0.8682
69.3	0.9582		69.3	0.8739
69.4	0.9568		69.4	0.8659
69.5	0.9524		69.5	0.8727
69.6	0.9539		69.6	0.8693
69.7	0.9582		69.7	0.8739
69.8	0.9553		69.8	0.8716
69.9	0.9611		69.9	0.8705
70	0.9553		70	0.8682
70.1	0.9582		70.1	0.8716
70.2	0.951		70.2	0.875
70.3	0.9597		70.3	0.8739
70.4	0.9539		70.4	0.8716
70.5	0.9568		70.5	0.8727
70.6	0.9611		70.6	0.8705
70.7	0.9481		70.7	0.8727
70.8	0.9597		70.8	0.8795
70.9	0.9611		70.9	0.8773
71	0.9582		71	0.8693
71.1	0.9597		71.1	0.8773
71.2	0.9524		71.2	0.875
71.3	0.9539		71.3	0.8784
71.4	0.9496		71.4	0.8773
71.5	0.9611		71.5	0.8784
71.6	0.9582		71.6	0.8773
71.7	0.9597		71.7	0.883
71.8	0.9553		71.8	0.8795
71.9	0.9553		71.9	0.8818
72	0.964		72	0.883
72.1	0.9568		72.1	0.8761
72.2	0.9611		72.2	0.8761
72.3	0.9597		72.3	0.8841
72.4	0.9539		72.4	0.8773
72.5	0.951		72.5	0.8773
72.6	0.964		72.6	0.8795
72.7	0.9582		72.7	0.8875
72.8	0.9553		72.8	0.8773
72.9	0.964		72.9	0.8795
73	0.9568		73	0.8795
73.1	0.9597		73.1	0.8773
73.2	0.9553		73.2	0.8818
73.3	0.9568		73.3	0.883
73.4	0.9597		73.4	0.8841
73.5	0.9481		73.5	0.8841
73.6	0.9568		73.6	0.8818
73.7	0.9582		73.7	0.883
73.8	0.9625		73.8	0.883
73.9	0.9553		73.9	0.8818
74	0.9611		74	0.8807
74.1	0.9553		74.1	0.8841
74.2	0.9597		74.2	0.8807
74.3	0.9611		74.3	0.8898
74.4	0.9582		74.4	0.8807
74.5	0.9597		74.5	0.8841
74.6	0.9568		74.6	0.8864
74.7	0.9597		74.7	0.883
74.8	0.9625		74.8	0.8864
74.9	0.9611		74.9	0.8841
75	0.9611		75	0.8886
75.1	0.9568		75.1	0.8886
75.2	0.9669		75.2	0.8898
75.3	0.964		75.3	0.8886
75.4	0.9611		75.4	0.8898
75.5	0.9611		75.5	0.883
75.6	0.9683		75.6	0.883
75.7	0.9611		75.7	0.8909
75.8	0.9625		75.8	0.8864
75.9	0.9582		75.9	0.8875
76	0.9654		76	0.8909
76.1	0.9582		76.1	0.8852
76.2	0.9582		76.2	0.8875
76.3	0.9553		76.3	0.8886
76.4	0.9539		76.4	0.8864
76.5	0.9553		76.5	0.8875
76.6	0.9683		76.6	0.8864
76.7	0.9597		76.7	0.8875
76.8	0.9582		76.8	0.8852
76.9	0.9582		76.9	0.8841
77	0.9582		77	0.8864
77.1	0.9654		77.1	0.8864
77.2	0.9625		77.2	0.8841
77.3	0.9582		77.3	0.8932
77.4	0.9683		77.4	0.8909
77.5	0.9625		77.5	0.8909
77.6	0.9539		77.6	0.8841
77.7	0.9625		77.7	0.8898
77.8	0.964		77.8	0.8886
77.9	0.9611		77.9	0.8886
78	0.9611		78	0.8875
78.1	0.9597		78.1	0.8909
78.2	0.9582		78.2	0.8909
78.3	0.9597		78.3	0.8966
78.4	0.964		78.4	0.8898
78.5	0.9553		78.5	0.8932
78.6	0.9597		78.6	0.892
78.7	0.9568		78.7	0.8977
78.8	0.9611		78.8	0.8875
78.9	0.9568		78.9	0.8943
79	0.9625		79	0.8943
79.1	0.9582		79.1	0.8955
79.2	0.9568		79.2	0.8943
79.3	0.9597		79.3	0.892
79.4	0.9597		79.4	0.8943
79.5	0.9568		79.5	0.8886
79.6	0.9524		79.6	0.8932
79.7	0.9524		79.7	0.9
79.8	0.9654		79.8	0.8977
79.9	0.9611		79.9	0.8898
80	0.9597		80	0.8966
80.1	0.9654		80.1	0.8943
80.2	0.964		80.2	0.8966
80.3	0.9611		80.3	0.892
80.4	0.9597		80.4	0.8989
80.5	0.9597		80.5	0.892
80.6	0.9582		80.6	0.8943
80.7	0.9597		80.7	0.9
80.8	0.9654		80.8	0.8955
80.9	0.9654		80.9	0.8989
81	0.9654		81	0.892
81.1	0.9597		81.1	0.8955
81.2	0.9597		81.2	0.8955
81.3	0.9568		81.3	0.8966
81.4	0.9654		81.4	0.8977
81.5	0.9625		81.5	0.8989
81.6	0.964		81.6	0.8977
81.7	0.9582		81.7	0.9
81.8	0.9597		81.8	0.9023
81.9	0.9597		81.9	0.9011
82	0.9597		82	0.9011
82.1	0.9582		82.1	0.8989
82.2	0.9582		82.2	0.8977
82.3	0.9524		82.3	0.8977
82.4	0.9568		82.4	0.8989
82.5	0.9597		82.5	0.9034
82.6	0.9654		82.6	0.9045
82.7	0.964		82.7	0.9034
82.8	0.9582		82.8	0.8966
82.9	0.9611		82.9	0.9023
83	0.9611		83	0.9
83.1	0.9568		83.1	0.9023
83.2	0.9597		83.2	0.8909
83.3	0.9568		83.3	0.9023
83.4	0.9611		83.4	0.9045
83.5	0.9654		83.5	0.9045
83.6	0.9669		83.6	0.9068
83.7	0.9611		83.7	0.9045
83.8	0.964		83.8	0.8977
83.9	0.9568		83.9	0.9068
84	0.9625		84	0.9023
84.1	0.9582		84.1	0.9034
84.2	0.9582		84.2	0.9057
84.3	0.9654		84.3	0.9
84.4	0.9611		84.4	0.9091
84.5	0.9654		84.5	0.9
84.6	0.9611		84.6	0.8977
84.7	0.9582		84.7	0.9034
84.8	0.9611		84.8	0.9023
84.9	0.9568		84.9	0.8977
85	0.9625		85	0.9068
85.1	0.9654		85.1	0.9045
85.2	0.9669		85.2	0.9057
85.3	0.9669		85.3	0.9068
85.4	0.9568		85.4	0.908
85.5	0.9568		85.5	0.8966
85.6	0.9568		85.6	0.9034
85.7	0.964		85.7	0.9034
85.8	0.964		85.8	0.9011
85.9	0.9625		85.9	0.9057
86	0.9553		86	0.9045
86.1	0.9597		86.1	0.9023
86.2	0.9625		86.2	0.908
86.3	0.964		86.3	0.9045
86.4	0.9683		86.4	0.908
86.5	0.964		86.5	0.9045
86.6	0.9582		86.6	0.9034
86.7	0.9654		86.7	0.9057
86.8	0.9597		86.8	0.9045
86.9	0.964		86.9	0.9034
87	0.9582		87	0.9045
87.1	0.9597		87.1	0.9091
87.2	0.964		87.2	0.9091
87.3	0.964		87.3	0.9091
87.4	0.9654		87.4	0.9102
87.5	0.9582		87.5	0.9091
87.6	0.9597		87.6	0.9114
87.7	0.9597		87.7	0.908
87.8	0.9597		87.8	0.9068
87.9	0.9654		87.9	0.9125
88	0.9654		88	0.9068
88.1	0.9654		88.1	0.9068
88.2	0.964		88.2	0.9136
88.3	0.9611		88.3	0.9114
88.4	0.9539		88.4	0.917
88.5	0.9625		88.5	0.9091
88.6	0.9669		88.6	0.9125
88.7	0.9669		88.7	0.908
88.8	0.964		88.8	0.9102
88.9	0.9683		88.9	0.9045
89	0.9683		89	0.9102
89.1	0.9611		89.1	0.9091
89.2	0.9597		89.2	0.9125
89.3	0.9611		89.3	0.9102
89.4	0.9568		89.4	0.9114
89.5	0.9597		89.5	0.9102
89.6	0.9625		89.6	0.9091
89.7	0.9611		89.7	0.917
89.8	0.9625		89.8	0.9148
89.9	0.9669		89.9	0.9057
90	0.9582		90	0.9148
90.1	0.9669		90.1	0.9114
90.2	0.964		90.2	0.9114
90.3	0.9697		90.3	0.9136
90.4	0.9625		90.4	0.9148
90.5	0.9597		90.5	0.9102
90.6	0.9568		90.6	0.9148
90.7	0.9597		90.7	0.9136
90.8	0.9553		90.8	0.9182
90.9	0.9611		90.9	0.9159
91	0.9625		91	0.9159
91.1	0.9625		91.1	0.9148
91.2	0.9654		91.2	0.9193
91.3	0.9741		91.3	0.9114
91.4	0.964		91.4	0.9125
91.5	0.9669		91.5	0.9136
91.6	0.9625		91.6	0.917
91.7	0.9625		91.7	0.9136
91.8	0.9611		91.8	0.9193
91.9	0.9597		91.9	0.9148
92	0.9654		92	0.9193
92.1	0.964		92.1	0.9159
92.2	0.964		92.2	0.9148
92.3	0.9683		92.3	0.9102
92.4	0.9611		92.4	0.9148
92.5	0.9654		92.5	0.9182
92.6	0.9597		92.6	0.9114
92.7	0.9683		92.7	0.9148
92.8	0.9625		92.8	0.917
92.9	0.964		92.9	0.917
93	0.9597		93	0.917
93.1	0.9683		93.1	0.9114
93.2	0.9582		93.2	0.9239
93.3	0.9654		93.3	0.9193
93.4	0.9654		93.4	0.9159
93.5	0.964		93.5	0.917
93.6	0.964		93.6	0.9159
93.7	0.9669		93.7	0.917
93.8	0.9597		93.8	0.9148
93.9	0.9625		93.9	0.9193
94	0.9597		94	0.9216
94.1	0.9669		94.1	0.9205
94.2	0.9611		94.2	0.9205
94.3	0.9625		94.3	0.9182
94.4	0.9654		94.4	0.9136
94.5	0.9625		94.5	0.9193
94.6	0.9669		94.6	0.9216
94.7	0.9712		94.7	0.9205
94.8	0.9669		94.8	0.9216
94.9	0.9625		94.9	0.917
95	0.9654		95	0.9216
95.1	0.9683		95.1	0.9182
95.2	0.9597		95.2	0.9205
95.3	0.964		95.3	0.9227
95.4	0.9582		95.4	0.9216
95.5	0.9654		95.5	0.9216
95.6	0.9669		95.6	0.9193
95.7	0.9683		95.7	0.917
95.8	0.9654		95.8	0.9216
95.9	0.9669		95.9	0.917
96	0.9654		96	0.9227
96.1	0.9625		96.1	0.9261
96.2	0.9625		96.2	0.9239
96.3	0.9669		96.3	0.9193
96.4	0.9625		96.4	0.9227
96.5	0.9625		96.5	0.9205
96.6	0.9625		96.6	0.9273
96.7	0.9625		96.7	0.9216
96.8	0.9611		96.8	0.9261
96.9	0.964		96.9	0.9216
97	0.9597		97	0.9216
97.1	0.9597		97.1	0.925
97.2	0.9683		97.2	0.9284
97.3	0.9625		97.3	0.9205
97.4	0.9669		97.4	0.9205
97.5	0.9712		97.5	0.9205
97.6	0.9654		97.6	0.9216
97.7	0.9611		97.7	0.9216
97.8	0.9654		97.8	0.9205
97.9	0.9697		97.9	0.9193
98	0.964		98	0.9182
98.1	0.9625		98.1	0.917
98.2	0.9611		98.2	0.9193
98.3	0.9597		98.3	0.9205
98.4	0.9683		98.4	0.9205
98.5	0.9712		98.5	0.9227
98.6	0.9611		98.6	0.9284
98.7	0.9683		98.7	0.9239
98.8	0.9697		98.8	0.9216
98.9	0.9611		98.9	0.9205
99	0.9669		99	0.9261
99.1	0.9625		99.1	0.9307
99.2	0.964		99.2	0.9227
99.3	0.964		99.3	0.9273
99.4	0.9611		99.4	0.925
99.5	0.9669		99.5	0.9295
99.6	0.9669		99.6	0.9261
99.7	0.9582		99.7	0.9239
99.8	0.9654		99.8	0.925
99.9	0.9625		99.9	0.9284
100	0.9683		100	0.9216
100.1	0.9697		100.1	0.9273
100.2	0.9625		100.2	0.9261
100.3	0.9697		100.3	0.9273
100.4	0.9712		100.4	0.9227
100.5	0.9697		100.5	0.9273
100.6	0.9712		100.6	0.9261
100.7	0.9568		100.7	0.9284
100.8	0.9582		100.8	0.9284
100.9	0.9597		100.9	0.9273
101	0.964		101	0.9284
101.1	0.9683		101.1	0.9284
101.2	0.9741		101.2	0.9261
101.3	0.9597		101.3	0.9261
101.4	0.964		101.4	0.9216
101.5	0.9654		101.5	0.9261
101.6	0.9611		101.6	0.9273
101.7	0.9669		101.7	0.925
101.8	0.9611		101.8	0.9261
101.9	0.9726		101.9	0.9284
102	0.9669		102	0.9261
102.1	0.9697		102.1	0.9295
102.2	0.9683		102.2	0.9307
102.3	0.9669		102.3	0.9261
102.4	0.9697		102.4	0.9227
102.5	0.9669		102.5	0.9273
102.6	0.9654		102.6	0.9318
102.7	0.9654		102.7	0.9307
102.8	0.9611		102.8	0.9205
102.9	0.9669		102.9	0.9261
103	0.9669		103	0.9318
103.1	0.9669		103.1	0.9352
103.2	0.9683		103.2	0.9307
103.3	0.9654		103.3	0.9318
103.4	0.9654		103.4	0.9273
103.5	0.9654		103.5	0.9307
103.6	0.964		103.6	0.9273
103.7	0.964		103.7	0.9318
103.8	0.9712		103.8	0.9261
103.9	0.9597		103.9	0.9295
104	0.9712		104	0.9295
104.1	0.9697		104.1	0.9284
104.2	0.964		104.2	0.933
104.3	0.9611		104.3	0.9295
104.4	0.9597		104.4	0.933
104.5	0.964		104.5	0.9318
104.6	0.9683		104.6	0.9295
104.7	0.9669		104.7	0.9318
104.8	0.9654		104.8	0.9341
104.9	0.9597		104.9	0.9307
105	0.9669		105	0.933
105.1	0.9683		105.1	0.933
105.2	0.964		105.2	0.9341
105.3	0.9669		105.3	0.9318
105.4	0.964		105.4	0.9284
105.5	0.9597		105.5	0.9318
105.6	0.9625		105.6	0.9364
105.7	0.9597		105.7	0.9295
105.8	0.964		105.8	0.9364
105.9	0.9669		105.9	0.9364
106	0.9669		106	0.933
106.1	0.9625		106.1	0.9307
106.2	0.964		106.2	0.9318
106.3	0.9669		106.3	0.9352
106.4	0.9697		106.4	0.9341
106.5	0.9683		106.5	0.933
106.6	0.9669		106.6	0.933
106.7	0.964		106.7	0.933
106.8	0.9654		106.8	0.933
106.9	0.9654		106.9	0.9341
107	0.9683		107	0.9318
107.1	0.964		107.1	0.9295
107.2	0.9697		107.2	0.9318
107.3	0.9683		107.3	0.9318
107.4	0.9755		107.4	0.9318
107.5	0.964		107.5	0.9318
107.6	0.9683		107.6	0.9364
107.7	0.9625		107.7	0.933
107.8	0.964		107.8	0.9352
107.9	0.964		107.9	0.933
108	0.9683		108	0.9307
108.1	0.9712		108.1	0.9341
108.2	0.9654		108.2	0.9307
108.3	0.9726		108.3	0.9352
108.4	0.9669		108.4	0.9295
108.5	0.9683		108.5	0.9307
108.6	0.9697		108.6	0.9352
108.7	0.9654		108.7	0.9318
108.8	0.9625		108.8	0.9318
108.9	0.9669		108.9	0.933
109	0.964		109	0.9352
109.1	0.9597		109.1	0.9364
109.2	0.9697		109.2	0.9341
109.3	0.9726		109.3	0.9352
109.4	0.9654		109.4	0.9364
109.5	0.9611		109.5	0.9295
109.6	0.9669		109.6	0.9364
109.7	0.9726		109.7	0.9386
109.8	0.9712		109.8	0.9398
109.9	0.9683		109.9	0.9352
110	0.9654		110	0.9352
110.1	0.9669		110.1	0.9364
110.2	0.9654		110.2	0.933
110.3	0.9625		110.3	0.9443
110.4	0.9712		110.4	0.9375
110.5	0.9625		110.5	0.9352
110.6	0.9654		110.6	0.933
110.7	0.964		110.7	0.9409
110.8	0.9712		110.8	0.9386
110.9	0.9769		110.9	0.9409
111	0.9669		111	0.9307
111.1	0.9697		111.1	0.9386
111.2	0.9697		111.2	0.9341
111.3	0.9654		111.3	0.9364
111.4	0.9683		111.4	0.9375
111.5	0.9669		111.5	0.9341
111.6	0.9726		111.6	0.9364
111.7	0.9712		111.7	0.9386
111.8	0.9697		111.8	0.9375
111.9	0.964		111.9	0.9375
112	0.9654		112	0.9364
112.1	0.9712		112.1	0.9398
112.2	0.9683		112.2	0.9364
112.3	0.9669		112.3	0.9386
112.4	0.9755		112.4	0.9398
112.5	0.9669		112.5	0.9409
112.6	0.9683		112.6	0.9352
112.7	0.9654		112.7	0.9432
112.8	0.9683		112.8	0.9352
112.9	0.9669		112.9	0.9398
113	0.964		113	0.942
113.1	0.9712		113.1	0.9398
113.2	0.9697		113.2	0.9409
113.3	0.9755		113.3	0.9364
113.4	0.9683		113.4	0.9386
113.5	0.9712		113.5	0.9489
113.6	0.9669		113.6	0.9364
113.7	0.9712		113.7	0.9398
113.8	0.9669		113.8	0.9375
113.9	0.9669		113.9	0.9352
114	0.9654		114	0.9352
114.1	0.9625		114.1	0.9375
114.2	0.9669		114.2	0.9341
114.3	0.964		114.3	0.942
114.4	0.9683		114.4	0.9364
114.5	0.964		114.5	0.9409
114.6	0.964		114.6	0.9409
114.7	0.9697		114.7	0.9398
114.8	0.9697		114.8	0.9352
114.9	0.9683		114.9	0.9443
115	0.9683		115	0.9398
115.1	0.9683		115.1	0.9398
115.2	0.9784		115.2	0.942
115.3	0.9654		115.3	0.9409
115.4	0.9712		115.4	0.9386
115.5	0.9683		115.5	0.9375
115.6	0.9669		115.6	0.9409
115.7	0.964		115.7	0.9386
115.8	0.964		115.8	0.942
115.9	0.9654		115.9	0.9432
116	0.9712		116	0.9375
116.1	0.9654		116.1	0.9443
116.2	0.9625		116.2	0.9398
116.3	0.9669		116.3	0.9398
116.4	0.9669		116.4	0.942
116.5	0.9726		116.5	0.9409
116.6	0.9683		116.6	0.942
116.7	0.9726		116.7	0.9398
116.8	0.9611		116.8	0.9398
116.9	0.9697		116.9	0.9364
117	0.9654		117	0.942
117.1	0.9726		117.1	0.9443
117.2	0.9597		117.2	0.942
117.3	0.9669		117.3	0.9443
117.4	0.9712		117.4	0.9386
117.5	0.9697		117.5	0.942
117.6	0.9654		117.6	0.942
117.7	0.9683		117.7	0.9432
117.8	0.9654		117.8	0.9455
117.9	0.9741		117.9	0.942
118	0.9697		118	0.9466
118.1	0.9726		118.1	0.942
118.2	0.9712		118.2	0.9409
118.3	0.9683		118.3	0.9455
118.4	0.9669		118.4	0.9375
118.5	0.9712		118.5	0.9364
118.6	0.9654		118.6	0.9409
118.7	0.964		118.7	0.942
118.8	0.964		118.8	0.9364
118.9	0.964		118.9	0.9409
119	0.9669		119	0.942
119.1	0.9683		119.1	0.9443
119.2	0.9712		119.2	0.942
119.3	0.9654		119.3	0.942
119.4	0.9726		119.4	0.9466
119.5	0.9683		119.5	0.942
119.6	0.9654		119.6	0.942
119.7	0.9712		119.7	0.9455
119.8	0.9654		119.8	0.9466
119.9	0.9683		119.9	0.9477
120	0.9669		120	0.9432
120.1	0.9669		120.1	0.9466
120.2	0.9625		120.2	0.942
120.3	0.9683		120.3	0.942
120.4	0.9669		120.4	0.942
120.5	0.9669		120.5	0.9443
120.6	0.9712		120.6	0.9443
120.7	0.9712		120.7	0.9443
120.8	0.9669		120.8	0.9443
120.9	0.9741		120.9	0.9409
121	0.9611		121	0.9443
121.1	0.964		121.1	0.9443
121.2	0.9726		121.2	0.9455
121.3	0.9697		121.3	0.9466
121.4	0.9712		121.4	0.9477
121.5	0.9697		121.5	0.9455
121.6	0.9741		121.6	0.9466
121.7	0.9712		121.7	0.9477
121.8	0.9712		121.8	0.9455
121.9	0.964		121.9	0.9409
122	0.9712		122	0.9409
122.1	0.9697		122.1	0.9409
122.2	0.9697		122.2	0.9466
122.3	0.9683		122.3	0.9375
122.4	0.9741		122.4	0.9489
122.5	0.9712		122.5	0.9477
122.6	0.9755		122.6	0.9489
122.7	0.9726		122.7	0.9455
122.8	0.9697		122.8	0.95
122.9	0.964		122.9	0.9477
123	0.9712		123	0.9466
123.1	0.9669		123.1	0.95
123.2	0.9712		123.2	0.9466
123.3	0.9697		123.3	0.9466
123.4	0.9683		123.4	0.9443
123.5	0.9654		123.5	0.9443
123.6	0.9683		123.6	0.9477
123.7	0.9683		123.7	0.9432
123.8	0.9712		123.8	0.9511
123.9	0.9654		123.9	0.9432
124	0.9784		124	0.9511
124.1	0.9683		124.1	0.9466
124.2	0.9683		124.2	0.942
124.3	0.9712		124.3	0.9455
124.4	0.9712		124.4	0.9466
124.5	0.9611		124.5	0.9466
124.6	0.9726		124.6	0.9466
124.7	0.9683		124.7	0.9466
124.8	0.9741		124.8	0.9443
124.9	0.9654		124.9	0.9398
125	0.9712		125	0.9477
125.1	0.9654		125.1	0.9477
125.2	0.9669		125.2	0.9455
125.3	0.9697		125.3	0.9455
125.4	0.9726		125.4	0.95
125.5	0.9697		125.5	0.9432
125.6	0.9726		125.6	0.9455
125.7	0.9683		125.7	0.9489
125.8	0.9726		125.8	0.9534
125.9	0.9582		125.9	0.9466
126	0.9669		126	0.9489
126.1	0.9697		126.1	0.9432
126.2	0.9683		126.2	0.9489
126.3	0.9741		126.3	0.9511
126.4	0.9669		126.4	0.9511
126.5	0.9654		126.5	0.9455
126.6	0.9712		126.6	0.9557
126.7	0.9712		126.7	0.9477
126.8	0.9669		126.8	0.9545
126.9	0.9697		126.9	0.9466
127	0.9683		127	0.9466
127.1	0.9741		127.1	0.9455
127.2	0.9683		127.2	0.9466
127.3	0.9712		127.3	0.942
127.4	0.9697		127.4	0.95
127.5	0.9741		127.5	0.9489
127.6	0.9712		127.6	0.95
127.7	0.9669		127.7	0.95
127.8	0.9712		127.8	0.9477
127.9	0.9683		127.9	0.942
128	0.9755		128	0.95
128.1	0.9683		128.1	0.942
128.2	0.9712		128.2	0.95
128.3	0.9712		128.3	0.9489
128.4	0.9697		128.4	0.9443
128.5	0.9625		128.5	0.9466
128.6	0.9625		128.6	0.9489
128.7	0.9726		128.7	0.9511
128.8	0.9669		128.8	0.95
128.9	0.9741		128.9	0.9455
129	0.9683		129	0.9511
129.1	0.9669		129.1	0.9511
129.2	0.9683		129.2	0.9443
129.3	0.9683		129.3	0.95
129.4	0.9712		129.4	0.9489
129.5	0.9669		129.5	0.95
129.6	0.9669		129.6	0.95
129.7	0.9669		129.7	0.9466
129.8	0.9669		129.8	0.9455
129.9	0.9683		129.9	0.9466
130	0.9697		130	0.9443
130.1	0.9712		130.1	0.9477
130.2	0.9726		130.2	0.9466
130.3	0.9669		130.3	0.9477
130.4	0.9755		130.4	0.95
130.5	0.964		130.5	0.9477
130.6	0.9769		130.6	0.9523
130.7	0.9697		130.7	0.9523
130.8	0.9669		130.8	0.9557
130.9	0.9726		130.9	0.9523
131	0.9741		131	0.9466
131.1	0.9697		131.1	0.9489
131.2	0.9712		131.2	0.9477
131.3	0.9683		131.3	0.9489
131.4	0.9697		131.4	0.9489
131.5	0.9726		131.5	0.9455
131.6	0.9568		131.6	0.9443
131.7	0.964		131.7	0.95
131.8	0.9625		131.8	0.9443
131.9	0.9669		131.9	0.9511
132	0.9712		132	0.95
132.1	0.964		132.1	0.9489
132.2	0.9683		132.2	0.9477
132.3	0.9654		132.3	0.9489
132.4	0.9726		132.4	0.9534
132.5	0.9669		132.5	0.95
132.6	0.9769		132.6	0.9545
132.7	0.9654		132.7	0.9466
132.8	0.9769		132.8	0.9489
132.9	0.9726		132.9	0.9477
133	0.9755		133	0.9466
133.1	0.9712		133.1	0.9511
133.2	0.9712		133.2	0.9477
133.3	0.9741		133.3	0.9489
133.4	0.9755		133.4	0.9477
133.5	0.9726		133.5	0.9511
133.6	0.9726		133.6	0.9477
133.7	0.964		133.7	0.9511
133.8	0.9712		133.8	0.9511
133.9	0.9683		133.9	0.9511
134	0.9726		134	0.95
134.1	0.9697		134.1	0.9534
134.2	0.9697		134.2	0.9477
134.3	0.9683		134.3	0.9466
134.4	0.9726		134.4	0.95
134.5	0.9669		134.5	0.9511
134.6	0.9741		134.6	0.9489
134.7	0.9697		134.7	0.95
134.8	0.9712		134.8	0.9545
134.9	0.9654		134.9	0.9523
135	0.9741		135	0.95
135.1	0.9669		135.1	0.9523
135.2	0.9712		135.2	0.9534
135.3	0.9712		135.3	0.9511
135.4	0.9755		135.4	0.9477
135.5	0.9654		135.5	0.9545
135.6	0.9697		135.6	0.9511
135.7	0.9697		135.7	0.9489
135.8	0.9741		135.8	0.9477
135.9	0.9669		135.9	0.9511
136	0.9712		136	0.9557
136.1	0.9683		136.1	0.9545
136.2	0.9712		136.2	0.9545
136.3	0.9741		136.3	0.9534
136.4	0.9669		136.4	0.9568
136.5	0.9697		136.5	0.958
136.6	0.9683		136.6	0.9511
136.7	0.9755		136.7	0.9568
136.8	0.9712		136.8	0.9534
136.9	0.9712		136.9	0.9545
137	0.9712		137	0.9545
137.1	0.9769		137.1	0.9534
137.2	0.9669		137.2	0.9511
137.3	0.9769		137.3	0.9489
137.4	0.9712		137.4	0.9591
137.5	0.9726		137.5	0.95
137.6	0.9669		137.6	0.9591
137.7	0.9755		137.7	0.9489
137.8	0.9712		137.8	0.9523
137.9	0.9755		137.9	0.9557
138	0.9726		138	0.9568
138.1	0.9697		138.1	0.9557
138.2	0.9683		138.2	0.9557
138.3	0.9755		138.3	0.9591
138.4	0.9654		138.4	0.9534
138.5	0.9712		138.5	0.9534
138.6	0.9726		138.6	0.9545
138.7	0.9697		138.7	0.9557
138.8	0.9726		138.8	0.9511
138.9	0.9726		138.9	0.9534
139	0.9726		139	0.958
139.1	0.9841		139.1	0.9557
139.2	0.9654		139.2	0.9557
139.3	0.9697		139.3	0.9557
139.4	0.9726		139.4	0.9557
139.5	0.9784		139.5	0.9534
139.6	0.9769		139.6	0.9545
139.7	0.9712		139.7	0.9557
139.8	0.9726		139.8	0.9523
139.9	0.9769		139.9	0.9489
140	0.9741		140	0.9466
140.1	0.9697		140.1	0.9557
140.2	0.9741		140.2	0.9557
140.3	0.9755		140.3	0.9568
140.4	0.9741		140.4	0.9557
140.5	0.9784		140.5	0.9489
140.6	0.9741		140.6	0.95
140.7	0.9726		140.7	0.9557
140.8	0.9712		140.8	0.9602
140.9	0.9798		140.9	0.9557
141	0.9726		141	0.9557
141.1	0.9654		141.1	0.9591
141.2	0.9712		141.2	0.9523
141.3	0.9784		141.3	0.9602
141.4	0.9769		141.4	0.9511
141.5	0.9712		141.5	0.9602
141.6	0.9712		141.6	0.9545
141.7	0.9726		141.7	0.9602
141.8	0.9755		141.8	0.9523
141.9	0.9726		141.9	0.958
142	0.9697		142	0.95
142.1	0.9769		142.1	0.9557
142.2	0.9683		142.2	0.9523
142.3	0.9683		142.3	0.9523
142.4	0.9697		142.4	0.95
142.5	0.9697		142.5	0.9545
142.6	0.9611		142.6	0.958
142.7	0.9712		142.7	0.9477
142.8	0.9726		142.8	0.9557
142.9	0.9726		142.9	0.958
143	0.9741		143	0.9557
143.1	0.9726		143.1	0.9557
143.2	0.9712		143.2	0.9545
143.3	0.964		143.3	0.9557
143.4	0.9726		143.4	0.9545
143.5	0.964		143.5	0.958
143.6	0.9697		143.6	0.9557
143.7	0.9755		143.7	0.9545
143.8	0.9726		143.8	0.9545
143.9	0.9755		143.9	0.9568
144	0.9726		144	0.9568
144.1	0.9726		144.1	0.9614
144.2	0.9755		144.2	0.9602
144.3	0.9712		144.3	0.9591
144.4	0.9769		144.4	0.9534
144.5	0.9769		144.5	0.9523
144.6	0.9726		144.6	0.9534
144.7	0.9726		144.7	0.9568
144.8	0.9741		144.8	0.9602
144.9	0.9712		144.9	0.9568
145	0.9726		145	0.958
145.1	0.9697		145.1	0.9568
145.2	0.9697		145.2	0.9534
145.3	0.9769		145.3	0.9602
145.4	0.9712		145.4	0.9534
145.5	0.9726		145.5	0.9568
145.6	0.9726		145.6	0.958
145.7	0.9726		145.7	0.958
145.8	0.9755		145.8	0.958
145.9	0.9741		145.9	0.9466
146	0.9726		146	0.9557
146.1	0.9769		146.1	0.9557
146.2	0.9712		146.2	0.9557
146.3	0.9726		146.3	0.9466
146.4	0.964		146.4	0.958
146.5	0.9784		146.5	0.9591
146.6	0.9755		146.6	0.9557
146.7	0.9784		146.7	0.9545
146.8	0.9712		146.8	0.9534
146.9	0.9741		146.9	0.9557
147	0.9755		147	0.9511
147.1	0.9755		147.1	0.9511
147.2	0.9683		147.2	0.9557
147.3	0.9683		147.3	0.9534
147.4	0.9697		147.4	0.9545
147.5	0.9741		147.5	0.9614
147.6	0.9712		147.6	0.9591
147.7	0.9712		147.7	0.9545
147.8	0.9697		147.8	0.9591
147.9	0.9784		147.9	0.9625
148	0.9669		148	0.9614
148.1	0.9784		148.1	0.958
148.2	0.9654		148.2	0.9602
148.3	0.9712		148.3	0.9591
148.4	0.9741		148.4	0.9602
148.5	0.9784		148.5	0.9534
148.6	0.9726		148.6	0.9591
148.7	0.9683		148.7	0.958
148.8	0.9741		148.8	0.9557
148.9	0.9769		148.9	0.9625
149	0.964		149	0.9614
149.1	0.9741		149.1	0.9625
149.2	0.9625		149.2	0.9602
149.3	0.9741		149.3	0.958
149.4	0.9726		149.4	0.9568
149.5	0.9755		149.5	0.9534
149.6	0.9683		149.6	0.9545
149.7	0.9712		149.7	0.9557
149.8	0.9712		149.8	0.9602
149.9	0.9712		149.9	0.958
150	0.964		150	0.9557
150.1	0.9784		150.1	0.9591
150.2	0.9726		150.2	0.958
150.3	0.9769		150.3	0.9557
150.4	0.9784		150.4	0.958
150.5	0.9741		150.5	0.958
150.6	0.9755		150.6	0.9568
150.7	0.9726		150.7	0.9568
150.8	0.9726		150.8	0.9557
150.9	0.9741		150.9	0.9602
151	0.9726		151	0.958
151.1	0.9741		151.1	0.9568
151.2	0.9712		151.2	0.9568
151.3	0.9784		151.3	0.9545
151.4	0.9769		151.4	0.9591
151.5	0.9769		151.5	0.9557
151.6	0.9741		151.6	0.9545
151.7	0.9798		151.7	0.9568
151.8	0.9726		151.8	0.9557
151.9	0.9813		151.9	0.9511
152	0.9712		152	0.9557
152.1	0.9669		152.1	0.958
152.2	0.9755		152.2	0.958
152.3	0.9726		152.3	0.9545
152.4	0.9741		152.4	0.9568
152.5	0.9755		152.5	0.9568
152.6	0.9726		152.6	0.958
152.7	0.9741		152.7	0.9568
152.8	0.9755		152.8	0.9602
152.9	0.9712		152.9	0.9568
153	0.9755		153	0.9602
153.1	0.9683		153.1	0.9511
153.2	0.9741		153.2	0.9602
153.3	0.9726		153.3	0.9614
153.4	0.9697		153.4	0.9602
153.5	0.9726		153.5	0.9591
153.6	0.9784		153.6	0.9636
153.7	0.9769		153.7	0.9568
153.8	0.9755		153.8	0.958
153.9	0.9741		153.9	0.9568
154	0.9769		154	0.9568
154.1	0.9741		154.1	0.9614
154.2	0.9741		154.2	0.9625
154.3	0.9683		154.3	0.9591
154.4	0.9726		154.4	0.9591
154.5	0.9683		154.5	0.9591
154.6	0.9726		154.6	0.9591
154.7	0.9697		154.7	0.9591
154.8	0.9697		154.8	0.9625
154.9	0.9683		154.9	0.9557
155	0.9755		155	0.9591
155.1	0.9726		155.1	0.9557
155.2	0.9697		155.2	0.9568
155.3	0.9683		155.3	0.9591
155.4	0.9726		155.4	0.958
155.5	0.9683		155.5	0.9602
155.6	0.9712		155.6	0.9568
155.7	0.9712		155.7	0.9614
155.8	0.9741		155.8	0.9614
155.9	0.9741		155.9	0.9591
156	0.9784		156	0.9568
156.1	0.9712		156.1	0.9557
156.2	0.9712		156.2	0.9557
156.3	0.9741		156.3	0.958
156.4	0.9813		156.4	0.9568
156.5	0.9712		156.5	0.9591
156.6	0.9769		156.6	0.9568
156.7	0.9798		156.7	0.9625
156.8	0.9755		156.8	0.958
156.9	0.9712		156.9	0.9625
157	0.9769		157	0.9602
157.1	0.9726		157.1	0.9591
157.2	0.9669		157.2	0.9545
157.3	0.9712		157.3	0.9602
157.4	0.9784		157.4	0.958
157.5	0.9741		157.5	0.9568
157.6	0.9741		157.6	0.9614
157.7	0.9726		157.7	0.9557
157.8	0.9784		157.8	0.9534
157.9	0.9712		157.9	0.958
158	0.9726		158	0.9523
158.1	0.9755		158.1	0.958
158.2	0.9726		158.2	0.9568
158.3	0.9683		158.3	0.9557
158.4	0.9683		158.4	0.9557
158.5	0.9741		158.5	0.9614
158.6	0.9741		158.6	0.9557
158.7	0.9683		158.7	0.95
158.8	0.9755		158.8	0.958
158.9	0.9784		158.9	0.9455
159	0.9798		159	0.9545
159.1	0.9784		159.1	0.958
159.2	0.9784		159.2	0.9523
159.3	0.9827		159.3	0.95
159.4	0.9726		159.4	0.9534
159.5	0.9755		159.5	0.9523
159.6	0.9827		159.6	0.9534
159.7	0.9712		159.7	0.9545
159.8	0.9726		159.8	0.9489
159.9	0.9697		159.9	0.9489
160	0.9741		160	0.9489
160.1	0.9712		160.1	0.9489
160.2	0.9726		160.2	0.958
160.3	0.9726		160.3	0.9511
160.4	0.9683		160.4	0.9523
160.5	0.9741		160.5	0.9523
160.6	0.9697		160.6	0.9534
160.7	0.9741		160.7	0.9568
160.8	0.9712		160.8	0.9477
160.9	0.9741		160.9	0.9523
161	0.9769		161	0.9523
161.1	0.9697		161.1	0.95
161.2	0.9798		161.2	0.9511
161.3	0.9726		161.3	0.9545
161.4	0.9784		161.4	0.9534
161.5	0.9726		161.5	0.9489
161.6	0.9726		161.6	0.9534
161.7	0.9755		161.7	0.9568
161.8	0.9769		161.8	0.9489
161.9	0.9712		161.9	0.9511
162	0.9784		162	0.9477
162.1	0.9683		162.1	0.9466
162.2	0.9741		162.2	0.95
162.3	0.9669		162.3	0.9489
162.4	0.9712		162.4	0.95
162.5	0.9741		162.5	0.9511
162.6	0.9654		162.6	0.9557
162.7	0.9784		162.7	0.9545
162.8	0.9697		162.8	0.958
162.9	0.9654		162.9	0.9591
163	0.9741		163	0.9648
163.1	0.9712		163.1	0.9659
163.2	0.9726		163.2	0.9557
163.3	0.9741		163.3	0.958
163.4	0.9813		163.4	0.9568
163.5	0.9755		163.5	0.9591
163.6	0.9755		163.6	0.9591
163.7	0.9741		163.7	0.9591
163.8	0.9784		163.8	0.9591
163.9	0.9755		163.9	0.958
164	0.9784		164	0.9602
164.1	0.9755		164.1	0.9614
164.2	0.9697		164.2	0.9614
164.3	0.9741		164.3	0.9591
164.4	0.9798		164.4	0.9602
164.5	0.9726		164.5	0.9648
164.6	0.9741		164.6	0.9568
164.7	0.9669		164.7	0.9602
164.8	0.9769		164.8	0.9591
164.9	0.9683		164.9	0.9636
165	0.9712		165	0.958
165.1	0.9755		165.1	0.958
165.2	0.9798		165.2	0.9568
165.3	0.9741		165.3	0.9614
165.4	0.9769		165.4	0.9568
165.5	0.9726		165.5	0.958
165.6	0.9755		165.6	0.9545
165.7	0.9755		165.7	0.9591
165.8	0.9769		165.8	0.9534
165.9	0.9726		165.9	0.958
166	0.9755		166	0.95
166.1	0.9741		166.1	0.9557
166.2	0.9726		166.2	0.9523
166.3	0.9712		166.3	0.9534
166.4	0.9798		166.4	0.9523
166.5	0.9741		166.5	0.95
166.6	0.9741		166.6	0.9511
166.7	0.9798		166.7	0.9523
166.8	0.9741		166.8	0.9557
166.9	0.9841		166.9	0.9511
167	0.9755		167	0.9534
167.1	0.9769		167.1	0.95
167.2	0.9683		167.2	0.9545
167.3	0.9755		167.3	0.9545
167.4	0.9769		167.4	0.95
167.5	0.9726		167.5	0.9489
167.6	0.9813		167.6	0.9534
167.7	0.9755		167.7	0.9534
167.8	0.9755		167.8	0.9511
167.9	0.9712		167.9	0.9545
168	0.9784		168	0.9511
168.1	0.9683		168.1	0.9523
168.2	0.9741		168.2	0.9511
168.3	0.9769		168.3	0.9545
168.4	0.9741		168.4	0.95
168.5	0.9769		168.5	0.9511
168.6	0.9755		168.6	0.9545
168.7	0.9769		168.7	0.958
168.8	0.9669		168.8	0.9489
168.9	0.9697		168.9	0.9511
169	0.9741		169	0.9523
169.1	0.9712		169.1	0.9568
169.2	0.9769		169.2	0.958
169.3	0.9755		169.3	0.9511
169.4	0.9769		169.4	0.9489
169.5	0.9741		169.5	0.95
169.6	0.9769		169.6	0.9534
169.7	0.9841		169.7	0.9511
169.8	0.9769		169.8	0.9557
169.9	0.9712		169.9	0.9534
170	0.9784		170	0.9534
170.1	0.9784		170.1	0.9614
170.2	0.9755		170.2	0.9614
170.3	0.9769		170.3	0.9591
170.4	0.9784		170.4	0.9614
170.5	0.9755		170.5	0.9534
170.6	0.9741		170.6	0.9568
170.7	0.9813		170.7	0.958
170.8	0.9784		170.8	0.9636
170.9	0.9769		170.9	0.9636
171	0.9798		171	0.9648
171.1	0.9798		171.1	0.9568
171.2	0.9726		171.2	0.9602
171.3	0.9726		171.3	0.9591
171.4	0.9813		171.4	0.958
171.5	0.9798		171.5	0.958
171.6	0.9726		171.6	0.958
171.7	0.9741		171.7	0.9557
171.8	0.9755		171.8	0.958
171.9	0.9755		171.9	0.9568
172	0.9769		172	0.9591
172.1	0.9784		172.1	0.9557
172.2	0.9769		172.2	0.9614
172.3	0.9712		172.3	0.9568
172.4	0.9726		172.4	0.958
172.5	0.9712		172.5	0.958
172.6	0.9712		172.6	0.9602
172.7	0.9813		172.7	0.9557
172.8	0.9741		172.8	0.9557
172.9	0.9755		172.9	0.9602
173	0.9726		173	0.9511
173.1	0.9841		173.1	0.9568
173.2	0.9798		173.2	0.9568
173.3	0.9755		173.3	0.9523
173.4	0.9726		173.4	0.9534
173.5	0.9755		173.5	0.9591
173.6	0.9741		173.6	0.9602
173.7	0.9813		173.7	0.958
173.8	0.9755		173.8	0.958
173.9	0.9755		173.9	0.9511
174	0.9726		174	0.9557
174.1	0.9798		174.1	0.9557
174.2	0.9755		174.2	0.9602
174.3	0.9798		174.3	0.9557
174.4	0.9741		174.4	0.958
174.5	0.9813		174.5	0.9568
174.6	0.9798		174.6	0.9523
174.7	0.9798		174.7	0.9545
174.8	0.9769		174.8	0.9602
174.9	0.9712		174.9	0.958
175	0.9755		175	0.9557
175.1	0.9827		175.1	0.9557
175.2	0.9755		175.2	0.9602
175.3	0.9769		175.3	0.9557
175.4	0.9712		175.4	0.958
175.5	0.9726		175.5	0.9568
175.6	0.9741		175.6	0.958
175.7	0.9784		175.7	0.9591
175.8	0.9755		175.8	0.9545
175.9	0.9769		175.9	0.9625
176	0.9669		176	0.967
176.1	0.9798		176.1	0.9625
176.2	0.9697		176.2	0.9705
176.3	0.9769		176.3	0.9648
176.4	0.9755		176.4	0.9625
176.5	0.9755		176.5	0.9625
176.6	0.9798		176.6	0.9625
176.7	0.9755		176.7	0.9625
176.8	0.9755		176.8	0.967
176.9	0.9784		176.9	0.9602
177	0.9755		177	0.9693
177.1	0.9741		177.1	0.9625
177.2	0.9712		177.2	0.967
177.3	0.9784		177.3	0.9602
177.4	0.9741		177.4	0.9648
177.5	0.9784		177.5	0.9682
177.6	0.9741		177.6	0.9636
177.7	0.9741		177.7	0.9625
177.8	0.9726		177.8	0.9625
177.9	0.9769		177.9	0.9648
178	0.9697		178	0.9614
178.1	0.9726		178.1	0.9557
178.2	0.9798		178.2	0.9602
178.3	0.9813		178.3	0.9602
178.4	0.9726		178.4	0.9614
178.5	0.9784		178.5	0.9614
178.6	0.9741		178.6	0.9625
178.7	0.9712		178.7	0.9545
178.8	0.9712		178.8	0.9625
178.9	0.9769		178.9	0.9636
179	0.9741		179	0.958
179.1	0.9798		179.1	0.9568
179.2	0.9798		179.2	0.9602
179.3	0.9726		179.3	0.9591
179.4	0.9755		179.4	0.9614
179.5	0.9726		179.5	0.9534
179.6	0.9755		179.6	0.9545
179.7	0.9755		179.7	0.9534
179.8	0.9697		179.8	0.9557
179.9	0.9712		179.9	0.9568
180	0.9712		180	0.9636
180.1	0.9813		180.1	0.9636
180.2	0.9798		180.2	0.9591
180.3	0.9784		180.3	0.9636
180.4	0.9769		180.4	0.9625
180.5	0.9813		180.5	0.9659
180.6	0.9755		180.6	0.9602
180.7	0.9813		180.7	0.958
180.8	0.9755		180.8	0.9523
180.9	0.9798		180.9	0.9568
181	0.9769		181	0.9568
181.1	0.9784		181.1	0.9568
181.2	0.9741		181.2	0.9614
181.3	0.9726		181.3	0.9591
181.4	0.9784		181.4	0.9625
181.5	0.9726		181.5	0.9682
181.6	0.9755		181.6	0.9614
181.7	0.9784		181.7	0.9591
181.8	0.9755		181.8	0.9636
181.9	0.9827		181.9	0.958
182	0.9784		182	0.9614
182.1	0.9841		182.1	0.9648
182.2	0.9769		182.2	0.9602
182.3	0.9784		182.3	0.9693
182.4	0.9798		182.4	0.9648
182.5	0.9841		182.5	0.9659
182.6	0.9769		182.6	0.9614
182.7	0.9798		182.7	0.9659
182.8	0.9755		182.8	0.9648
182.9	0.9755		182.9	0.9693
183	0.9755		183	0.9659
183.1	0.9813		183.1	0.9636
183.2	0.9712		183.2	0.9568
183.3	0.9784		183.3	0.9648
183.4	0.9741		183.4	0.9568
183.5	0.9755		183.5	0.9568
183.6	0.9712		183.6	0.9545
183.7	0.9813		183.7	0.958
183.8	0.9769		183.8	0.9591
183.9	0.9755		183.9	0.9648
184	0.9726		184	0.958
184.1	0.9712		184.1	0.9602
184.2	0.9784		184.2	0.9568
184.3	0.9798		184.3	0.9602
184.4	0.9755		184.4	0.9614
184.5	0.9726		184.5	0.9602
184.6	0.9755		184.6	0.9636
184.7	0.9741		184.7	0.9648
184.8	0.9769		184.8	0.9636
184.9	0.9841		184.9	0.9614
185	0.9726		185	0.9568
185.1	0.9769		185.1	0.9591
185.2	0.9726		185.2	0.9625
185.3	0.9813		185.3	0.9659
185.4	0.9784		185.4	0.9659
185.5	0.9784		185.5	0.9636
185.6	0.9755		185.6	0.9648
185.7	0.9755		185.7	0.9682
185.8	0.9726		185.8	0.9625
185.9	0.9726		185.9	0.9602
186	0.9769		186	0.9625
186.1	0.9726		186.1	0.9648
186.2	0.9726		186.2	0.9625
186.3	0.9741		186.3	0.9625
186.4	0.9755		186.4	0.9614
186.5	0.9712		186.5	0.9648
186.6	0.9769		186.6	0.9648
186.7	0.9784		186.7	0.9659
186.8	0.9784		186.8	0.9648
186.9	0.9712		186.9	0.9659
187	0.9769		187	0.9636
187.1	0.9798		187.1	0.967
187.2	0.9755		187.2	0.9614
187.3	0.9741		187.3	0.9659
187.4	0.9769		187.4	0.9682
187.5	0.9769		187.5	0.9716
187.6	0.9827		187.6	0.9705
187.7	0.9813		187.7	0.9739
187.8	0.9726		187.8	0.9693
187.9	0.9827		187.9	0.9705
188	0.9769		188	0.9648
188.1	0.9755		188.1	0.9716
188.2	0.9741		188.2	0.9659
188.3	0.9712		188.3	0.9602
188.4	0.9726		188.4	0.9614
188.5	0.9813		188.5	0.9625
188.6	0.9813		188.6	0.9602
188.7	0.9769		188.7	0.9591
188.8	0.9813		188.8	0.9591
188.9	0.9755		188.9	0.9602
189	0.9784		189	0.9568
189.1	0.9769		189.1	0.9636
189.2	0.9841		189.2	0.9648
189.3	0.9769		189.3	0.9625
189.4	0.9813		189.4	0.9614
189.5	0.9755		189.5	0.9625
189.6	0.9798		189.6	0.9614
189.7	0.9813		189.7	0.9648
189.8	0.9827		189.8	0.9636
189.9	0.9798		189.9	0.967
190	0.9856		190	0.9557
190.1	0.9841		190.1	0.9636
190.2	0.9856		190.2	0.9659
190.3	0.9769		190.3	0.9659
190.4	0.9726		190.4	0.9602
190.5	0.9784		190.5	0.9636
190.6	0.9769		190.6	0.9602
190.7	0.9784		190.7	0.9614
190.8	0.9755		190.8	0.958
190.9	0.9798		190.9	0.9591
191	0.9798		191	0.958
191.1	0.9813		191.1	0.958
191.2	0.9798		191.2	0.9568
191.3	0.9726		191.3	0.9557
191.4	0.9798		191.4	0.9591
191.5	0.9784		191.5	0.9614
191.6	0.9769		191.6	0.9614
191.7	0.9784		191.7	0.9602
191.8	0.9856		191.8	0.9648
191.9	0.9798		191.9	0.958
192	0.9784		192	0.9625
192.1	0.9784		192.1	0.9602
192.2	0.9726		192.2	0.958
192.3	0.9784		192.3	0.9557
192.4	0.9798		192.4	0.9659
192.5	0.9726		192.5	0.9614
192.6	0.9755		192.6	0.9602
192.7	0.9784		192.7	0.9614
192.8	0.9769		192.8	0.9602
192.9	0.9741		192.9	0.9614
193	0.9827		193	0.9602
193.1	0.9798		193.1	0.9614
193.2	0.9827		193.2	0.9602
193.3	0.9755		193.3	0.9636
193.4	0.9769		193.4	0.9602
193.5	0.9784		193.5	0.9625
193.6	0.9784		193.6	0.9602
193.7	0.9755		193.7	0.9614
193.8	0.9798		193.8	0.9648
193.9	0.9769		193.9	0.9636
194	0.9741		194	0.9636
194.1	0.9755		194.1	0.9648
194.2	0.9798		194.2	0.9614
194.3	0.9798		194.3	0.9614
194.4	0.9841		194.4	0.9625
194.5	0.9755		194.5	0.9625
194.6	0.9813		194.6	0.9591
194.7	0.9798		194.7	0.9602
194.8	0.9784		194.8	0.9602
194.9	0.9712		194.9	0.9602
195	0.9813		195	0.9591
195.1	0.9784		195.1	0.9648
195.2	0.9813		195.2	0.9648
195.3	0.9769		195.3	0.967
195.4	0.9726		195.4	0.967
195.5	0.9712		195.5	0.9659
195.6	0.9669		195.6	0.9636
195.7	0.9813		195.7	0.9636
195.8	0.9769		195.8	0.9648
195.9	0.9741		195.9	0.9614
196	0.9784		196	0.9648
196.1	0.9741		196.1	0.9614
196.2	0.9856		196.2	0.9625
196.3	0.9813		196.3	0.9659
196.4	0.9769		196.4	0.9602
196.5	0.9755		196.5	0.9648
196.6	0.9784		196.6	0.9602
196.7	0.9798		196.7	0.9659
196.8	0.9769		196.8	0.9648
196.9	0.9741		196.9	0.9602
197	0.9769		197	0.9614
197.1	0.9769		197.1	0.9659
197.2	0.9827		197.2	0.9659
197.3	0.9784		197.3	0.9659
197.4	0.9813		197.4	0.9682
197.5	0.9798		197.5	0.9693
197.6	0.9798		197.6	0.967
197.7	0.9755		197.7	0.9659
197.8	0.9841		197.8	0.9682
197.9	0.9755		197.9	0.967
198	0.9741		198	0.9659
198.1	0.9741		198.1	0.9625
198.2	0.9769		198.2	0.9602
198.3	0.9755		198.3	0.9648
198.4	0.9784		198.4	0.9693
198.5	0.9798		198.5	0.9659
198.6	0.9798		198.6	0.9648
198.7	0.9784		198.7	0.9659
198.8	0.9726		198.8	0.9659
198.9	0.9712		198.9	0.9682
199	0.9798		199	0.9659
199.1	0.9798		199.1	0.9625
199.2	0.9813		199.2	0.967
199.3	0.9769		199.3	0.9648
199.4	0.9798		199.4	0.9682
199.5	0.9741		199.5	0.9682
199.6	0.9798		199.6	0.9636
199.7	0.9784		199.7	0.9659
199.8	0.9784		199.8	0.9682
[truncated: 5,815 more rows]

## Sheet: Fig3b
time	KtrABV130C-ADP Norm. A.U.		time	KtrABV130C-ATP Norm. A.U.
0	0		0	0
0.1	0.031		0.1	0.0136
0.2	0.0593		0.2	0.0434
0.3	0.0687		0.3	0.0894
0.4	0.0876		0.4	0.0921
0.5	0.0997		0.5	0.1138
0.6	0.1146		0.6	0.122
0.7	0.1253		0.7	0.1301
0.8	0.1307		0.8	0.1369
0.9	0.1402		0.9	0.1463
1	0.1482		1	0.145
1.1	0.1617		1.1	0.1545
1.2	0.1577		1.2	0.1558
1.3	0.1739		1.3	0.1667
1.4	0.1779		1.4	0.168
1.5	0.186		1.5	0.1734
1.6	0.1833		1.6	0.1762
1.7	0.1995		1.7	0.1816
1.8	0.1927		1.8	0.1856
1.9	0.2075		1.9	0.1911
2	0.2089		2	0.1938
2.1	0.2129		2.1	0.1938
2.2	0.2116		2.2	0.1978
2.3	0.2318		2.3	0.206
2.4	0.2332		2.4	0.206
2.5	0.2399		2.5	0.206
2.6	0.2426		2.6	0.2141
2.7	0.248		2.7	0.2127
2.8	0.2507		2.8	0.2127
2.9	0.2534		2.9	0.2182
3	0.2561		3	0.2236
3.1	0.2655		3.1	0.2222
3.2	0.2655		3.2	0.2195
3.3	0.2709		3.3	0.2276
3.4	0.2695		3.4	0.2276
3.5	0.2803		3.5	0.2317
3.6	0.279		3.6	0.2344
3.7	0.2871		3.7	0.2385
3.8	0.2884		3.8	0.2425
3.9	0.2965		3.9	0.2425
4	0.3005		4	0.2493
4.1	0.3046		4.1	0.2507
4.2	0.3113		4.2	0.2466
4.3	0.3154		4.3	0.248
4.4	0.3113		4.4	0.2575
4.5	0.3181		4.5	0.2575
4.6	0.3167		4.6	0.2602
4.7	0.3288		4.7	0.2629
4.8	0.3302		4.8	0.2642
4.9	0.3342		4.9	0.2656
5	0.3369		5	0.2642
5.1	0.3423		5.1	0.2696
5.2	0.3423		5.2	0.2791
5.3	0.3491		5.3	0.2778
5.4	0.3464		5.4	0.2751
5.5	0.3571		5.5	0.2696
5.6	0.3571		5.6	0.2778
5.7	0.3625		5.7	0.2764
5.8	0.3598		5.8	0.2846
5.9	0.3679		5.9	0.29
6	0.3733		6	0.2913
6.1	0.3747		6.1	0.2927
6.2	0.3747		6.2	0.29
6.3	0.3774		6.3	0.294
6.4	0.376		6.4	0.3035
6.5	0.3881		6.5	0.2967
6.6	0.3854		6.6	0.2967
6.7	0.3854		6.7	0.2967
6.8	0.3922		6.8	0.3022
6.9	0.3989		6.9	0.3035
7	0.403		7	0.313
7.1	0.4097		7.1	0.313
7.2	0.4097		7.2	0.3144
7.3	0.4111		7.3	0.3103
7.4	0.407		7.4	0.3103
7.5	0.4097		7.5	0.313
7.6	0.4164		7.6	0.3157
7.7	0.4259		7.7	0.3198
7.8	0.4259		7.8	0.3225
7.9	0.4272		7.9	0.3238
8	0.4191		8	0.3279
8.1	0.4326		8.1	0.3306
8.2	0.4326		8.2	0.3252
8.3	0.4367		8.3	0.3333
8.4	0.4394		8.4	0.3279
8.5	0.442		8.5	0.3374
8.6	0.4394		8.6	0.332
8.7	0.4461		8.7	0.336
8.8	0.4501		8.8	0.3333
8.9	0.4582		8.9	0.3388
9	0.4501		9	0.3496
9.1	0.4582		9.1	0.3415
9.2	0.4569		9.2	0.3482
9.3	0.4636		9.3	0.3428
9.4	0.4582		9.4	0.3482
9.5	0.469		9.5	0.3509
9.6	0.4663		9.6	0.3523
9.7	0.4704		9.7	0.355
9.8	0.473		9.8	0.3591
9.9	0.4771		9.9	0.3591
10	0.4744		10	0.3631
10.1	0.4811		10.1	0.3591
10.2	0.4838		10.2	0.3604
10.3	0.4879		10.3	0.3686
10.4	0.4865		10.4	0.3618
10.5	0.4865		10.5	0.3604
10.6	0.4906		10.6	0.3631
10.7	0.5013		10.7	0.3645
10.8	0.4973		10.8	0.3726
10.9	0.5054		10.9	0.3686
11	0.4973		11	0.3713
11.1	0.5013		11.1	0.3699
11.2	0.5027		11.2	0.3726
11.3	0.5054		11.3	0.3767
11.4	0.5108		11.4	0.3767
11.5	0.5135		11.5	0.3835
11.6	0.5094		11.6	0.3794
11.7	0.5162		11.7	0.3862
11.8	0.5162		11.8	0.378
11.9	0.5148		11.9	0.3835
12	0.5216		12	0.3875
12.1	0.5256		12.1	0.3835
12.2	0.5229		12.2	0.3889
12.3	0.527		12.3	0.3902
12.4	0.527		12.4	0.397
12.5	0.5296		12.5	0.393
12.6	0.5296		12.6	0.4011
12.7	0.5337		12.7	0.4024
12.8	0.5377		12.8	0.3984
12.9	0.5364		12.9	0.3957
13	0.5323		13	0.397
13.1	0.5418		13.1	0.4038
13.2	0.5472		13.2	0.4024
13.3	0.5472		13.3	0.4051
13.4	0.5485		13.4	0.4092
13.5	0.5485		13.5	0.4106
13.6	0.5553		13.6	0.4133
13.7	0.5553		13.7	0.4106
13.8	0.5526		13.8	0.4173
13.9	0.5499		13.9	0.416
14	0.5566		14	0.4214
14.1	0.558		14.1	0.4173
14.2	0.5633		14.2	0.416
14.3	0.5687		14.3	0.4187
14.4	0.5606		14.4	0.4241
14.5	0.5755		14.5	0.4255
14.6	0.5728		14.6	0.4268
14.7	0.5714		14.7	0.4255
14.8	0.5741		14.8	0.4309
14.9	0.5741		14.9	0.4295
15	0.5782		15	0.435
15.1	0.5728		15.1	0.4309
15.2	0.5741		15.2	0.439
15.3	0.5836		15.3	0.4322
15.4	0.5809		15.4	0.4431
15.5	0.5836		15.5	0.4363
15.6	0.5863		15.6	0.4404
15.7	0.5876		15.7	0.4431
15.8	0.5863		15.8	0.4417
15.9	0.5916		15.9	0.4526
16	0.5916		16	0.4458
16.1	0.593		16.1	0.4512
16.2	0.5903		16.2	0.4458
16.3	0.597		16.3	0.4512
16.4	0.593		16.4	0.4512
16.5	0.5957		16.5	0.4499
16.6	0.6011		16.6	0.4539
16.7	0.6078		16.7	0.4539
16.8	0.6051		16.8	0.458
16.9	0.6051		16.9	0.4472
17	0.6078		17	0.4566
17.1	0.6065		17.1	0.458
17.2	0.6011		17.2	0.4634
17.3	0.6159		17.3	0.4593
17.4	0.6173		17.4	0.4621
17.5	0.6132		17.5	0.4621
17.6	0.6186		17.6	0.4621
17.7	0.6173		17.7	0.4621
17.8	0.6226		17.8	0.4634
17.9	0.6226		17.9	0.4675
18	0.6226		18	0.4729
18.1	0.6253		18.1	0.4715
18.2	0.6226		18.2	0.4783
18.3	0.6213		18.3	0.477
18.4	0.6213		18.4	0.4743
18.5	0.6294		18.5	0.4729
18.6	0.6294		18.6	0.477
18.7	0.6321		18.7	0.4743
18.8	0.6294		18.8	0.4715
18.9	0.6361		18.9	0.4797
19	0.6267		19	0.4783
19.1	0.6361		19.1	0.4946
19.2	0.6415		19.2	0.4878
19.3	0.6402		19.3	0.4797
19.4	0.6402		19.4	0.4878
19.5	0.6375		19.5	0.4878
19.6	0.6442		19.6	0.4892
19.7	0.6415		19.7	0.4919
19.8	0.6388		19.8	0.5
19.9	0.6442		19.9	0.5
20	0.6509		20	0.4946
20.1	0.6482		20.1	0.4986
20.2	0.6577		20.2	0.5
20.3	0.655		20.3	0.4946
20.4	0.6469		20.4	0.4919
20.5	0.6536		20.5	0.4973
20.6	0.659		20.6	0.4986
20.7	0.6604		20.7	0.5054
20.8	0.659		20.8	0.5027
20.9	0.6658		20.9	0.5054
21	0.6631		21	0.4986
21.1	0.6617		21.1	0.5136
21.2	0.6604		21.2	0.5081
21.3	0.6658		21.3	0.5081
21.4	0.6644		21.4	0.5081
21.5	0.6685		21.5	0.5081
21.6	0.6631		21.6	0.5122
21.7	0.6658		21.7	0.5176
21.8	0.6698		21.8	0.5176
21.9	0.6712		21.9	0.5122
22	0.6712		22	0.5136
22.1	0.6765		22.1	0.5176
22.2	0.6712		22.2	0.5176
22.3	0.6725		22.3	0.5176
22.4	0.6779		22.4	0.5163
22.5	0.6792		22.5	0.5257
22.6	0.6806		22.6	0.523
22.7	0.6873		22.7	0.5203
22.8	0.6833		22.8	0.5257
22.9	0.6806		22.9	0.5285
23	0.6819		23	0.5257
23.1	0.6833		23.1	0.5339
23.2	0.6846		23.2	0.5298
23.3	0.686		23.3	0.5271
23.4	0.6833		23.4	0.5271
23.5	0.6887		23.5	0.5339
23.6	0.6873		23.6	0.5298
23.7	0.6914		23.7	0.5325
23.8	0.6954		23.8	0.5393
23.9	0.6968		23.9	0.5339
24	0.6954		24	0.5366
24.1	0.6941		24.1	0.5352
24.2	0.6927		24.2	0.5393
24.3	0.7049		24.3	0.5352
24.4	0.6968		24.4	0.5298
24.5	0.6954		24.5	0.5379
24.6	0.7022		24.6	0.5366
24.7	0.6968		24.7	0.5447
24.8	0.6995		24.8	0.5447
24.9	0.7008		24.9	0.542
25	0.7035		25	0.542
25.1	0.7075		25.1	0.5434
25.2	0.7116		25.2	0.5474
25.3	0.7062		25.3	0.5488
25.4	0.7089		25.4	0.5474
25.5	0.7035		25.5	0.5488
25.6	0.7116		25.6	0.5474
25.7	0.7062		25.7	0.5528
25.8	0.7075		25.8	0.5528
25.9	0.717		25.9	0.561
26	0.7116		26	0.5542
26.1	0.7143		26.1	0.5596
26.2	0.7075		26.2	0.5556
26.3	0.717		26.3	0.5556
26.4	0.717		26.4	0.5637
26.5	0.717		26.5	0.5583
26.6	0.721		26.6	0.5569
26.7	0.7197		26.7	0.561
26.8	0.717		26.8	0.5569
26.9	0.7197		26.9	0.5691
27	0.7197		27	0.5596
27.1	0.7183		27.1	0.5691
27.2	0.7278		27.2	0.5678
27.3	0.721		27.3	0.5637
27.4	0.7251		27.4	0.5678
27.5	0.7264		27.5	0.5623
27.6	0.7278		27.6	0.5705
27.7	0.7251		27.7	0.5691
27.8	0.7305		27.8	0.5759
27.9	0.7264		27.9	0.5718
28	0.7332		28	0.565
28.1	0.7318		28.1	0.5827
28.2	0.7399		28.2	0.5745
28.3	0.7305		28.3	0.5732
28.4	0.7318		28.4	0.5705
28.5	0.7278		28.5	0.5786
28.6	0.7332		28.6	0.5772
28.7	0.7399		28.7	0.5827
28.8	0.7412		28.8	0.5772
28.9	0.7278		28.9	0.5827
29	0.7399		29	0.5827
29.1	0.7291		29.1	0.5894
29.2	0.7412		29.2	0.5799
29.3	0.7385		29.3	0.584
29.4	0.7399		29.4	0.584
29.5	0.7439		29.5	0.5921
29.6	0.7466		29.6	0.5867
29.7	0.7426		29.7	0.5935
29.8	0.7453		29.8	0.5949
29.9	0.7466		29.9	0.5921
30	0.7426		30	0.5881
30.1	0.7439		30.1	0.5881
30.2	0.748		30.2	0.5894
30.3	0.7453		30.3	0.5976
30.4	0.7412		30.4	0.5935
30.5	0.748		30.5	0.6057
30.6	0.7547		30.6	0.5989
30.7	0.748		30.7	0.5949
30.8	0.7507		30.8	0.5989
30.9	0.7453		30.9	0.5976
31	0.7547		31	0.6057
31.1	0.7588		31.1	0.6043
31.2	0.7574		31.2	0.6003
31.3	0.7615		31.3	0.6057
31.4	0.7547		31.4	0.5989
31.5	0.7534		31.5	0.6043
31.6	0.7588		31.6	0.6016
31.7	0.7668		31.7	0.6057
31.8	0.7588		31.8	0.6084
31.9	0.7668		31.9	0.6125
32	0.7574		32	0.6057
32.1	0.7547		32.1	0.6138
32.2	0.7615		32.2	0.6098
32.3	0.7601		32.3	0.6084
32.4	0.7695		32.4	0.6111
32.5	0.7601		32.5	0.6192
32.6	0.7655		32.6	0.607
32.7	0.7601		32.7	0.6125
32.8	0.7709		32.8	0.6247
32.9	0.7655		32.9	0.6206
33	0.7682		33	0.6125
33.1	0.7615		33.1	0.6247
33.2	0.7709		33.2	0.622
33.3	0.7628		33.3	0.6192
33.4	0.7722		33.4	0.622
33.5	0.7682		33.5	0.6314
33.6	0.7655		33.6	0.6301
33.7	0.7642		33.7	0.6274
33.8	0.7668		33.8	0.626
33.9	0.7722		33.9	0.6247
34	0.7736		34	0.6247
34.1	0.7722		34.1	0.6287
34.2	0.7722		34.2	0.6274
34.3	0.7736		34.3	0.6341
34.4	0.779		34.4	0.6274
34.5	0.7803		34.5	0.6287
34.6	0.779		34.6	0.626
34.7	0.7763		34.7	0.6328
34.8	0.7749		34.8	0.6328
34.9	0.779		34.9	0.6341
35	0.7817		35	0.6314
35.1	0.779		35.1	0.6409
35.2	0.7817		35.2	0.6341
35.3	0.783		35.3	0.6314
35.4	0.7803		35.4	0.6341
35.5	0.783		35.5	0.6369
35.6	0.7803		35.6	0.6396
35.7	0.7803		35.7	0.6396
35.8	0.7817		35.8	0.6396
35.9	0.7857		35.9	0.645
36	0.7844		36	0.6463
36.1	0.7817		36.1	0.6409
36.2	0.783		36.2	0.6396
36.3	0.783		36.3	0.6409
36.4	0.7911		36.4	0.6409
36.5	0.7951		36.5	0.6531
36.6	0.7951		36.6	0.6518
36.7	0.7884		36.7	0.6477
36.8	0.7884		36.8	0.6463
36.9	0.7857		36.9	0.6423
37	0.783		37	0.6477
37.1	0.7911		37.1	0.6491
37.2	0.7898		37.2	0.6463
37.3	0.7898		37.3	0.6518
37.4	0.7911		37.4	0.6504
37.5	0.7965		37.5	0.6504
37.6	0.7992		37.6	0.6504
37.7	0.7938		37.7	0.6491
37.8	0.7951		37.8	0.6531
37.9	0.7951		37.9	0.6504
38	0.7965		38	0.6558
38.1	0.7978		38.1	0.6585
38.2	0.7925		38.2	0.6599
38.3	0.8005		38.3	0.6518
38.4	0.8032		38.4	0.6599
38.5	0.7951		38.5	0.6531
38.6	0.8073		38.6	0.6626
38.7	0.7938		38.7	0.6626
38.8	0.8005		38.8	0.668
38.9	0.7965		38.9	0.6599
39	0.8032		39	0.6653
39.1	0.8032		39.1	0.6748
39.2	0.8032		39.2	0.668
39.3	0.8046		39.3	0.668
39.4	0.8086		39.4	0.6707
39.5	0.8073		39.5	0.6762
39.6	0.8113		39.6	0.6694
39.7	0.8019		39.7	0.6626
39.8	0.81		39.8	0.6694
39.9	0.8073		39.9	0.6667
40	0.81		40	0.6721
40.1	0.8086		40.1	0.6748
40.2	0.8073		40.2	0.6762
40.3	0.8032		40.3	0.6775
40.4	0.81		40.4	0.6734
40.5	0.8127		40.5	0.6748
40.6	0.814		40.6	0.6734
40.7	0.8127		40.7	0.6775
40.8	0.8113		40.8	0.6762
40.9	0.8046		40.9	0.6748
41	0.8127		41	0.6721
41.1	0.8032		41.1	0.6694
41.2	0.8113		41.2	0.6775
41.3	0.8113		41.3	0.6816
41.4	0.8167		41.4	0.6775
41.5	0.8113		41.5	0.6816
41.6	0.8154		41.6	0.6762
41.7	0.81		41.7	0.6802
41.8	0.8127		41.8	0.6829
41.9	0.814		41.9	0.6775
42	0.8194		42	0.6911
42.1	0.8194		42.1	0.6829
42.2	0.8167		42.2	0.6802
42.3	0.8235		42.3	0.6856
42.4	0.8167		42.4	0.6802
42.5	0.8167		42.5	0.6856
42.6	0.814		42.6	0.6802
42.7	0.8194		42.7	0.687
42.8	0.8167		42.8	0.6856
42.9	0.814		42.9	0.6883
43	0.8167		43	0.6883
43.1	0.8221		43.1	0.687
43.2	0.8181		43.2	0.6924
43.3	0.814		43.3	0.6883
43.4	0.8127		43.4	0.6951
43.5	0.8127		43.5	0.6924
43.6	0.8194		43.6	0.6924
43.7	0.8208		43.7	0.6911
43.8	0.8235		43.8	0.6883
43.9	0.8181		43.9	0.6938
44	0.8221		44	0.6897
44.1	0.8248		44.1	0.6924
44.2	0.8248		44.2	0.6965
44.3	0.8248		44.3	0.6911
44.4	0.8275		44.4	0.6951
44.5	0.8208		44.5	0.6992
44.6	0.8275		44.6	0.6978
44.7	0.8261		44.7	0.6992
44.8	0.8315		44.8	0.6978
44.9	0.8248		44.9	0.6992
45	0.8275		45	0.7019
45.1	0.8369		45.1	0.7046
45.2	0.8288		45.2	0.6938
45.3	0.8288		45.3	0.7019
45.4	0.8342		45.4	0.7046
45.5	0.8248		45.5	0.6992
45.6	0.8288		45.6	0.7073
45.7	0.8261		45.7	0.7019
45.8	0.8329		45.8	0.7046
45.9	0.8329		45.9	0.7073
46	0.8369		46	0.706
46.1	0.8315		46.1	0.7019
46.2	0.8356		46.2	0.7046
46.3	0.8342		46.3	0.7073
46.4	0.8342		46.4	0.7114
46.5	0.8275		46.5	0.7046
46.6	0.8288		46.6	0.706
46.7	0.8342		46.7	0.7046
46.8	0.8396		46.8	0.706
46.9	0.8369		46.9	0.71
47	0.8369		47	0.7127
47.1	0.841		47.1	0.7195
47.2	0.8342		47.2	0.7168
47.3	0.8342		47.3	0.7114
47.4	0.8329		47.4	0.7127
47.5	0.8383		47.5	0.7087
47.6	0.8329		47.6	0.7195
47.7	0.8383		47.7	0.7114
47.8	0.8356		47.8	0.7209
47.9	0.8369		47.9	0.7182
48	0.8396		48	0.7141
48.1	0.8396		48.1	0.7182
48.2	0.8396		48.2	0.7209
48.3	0.8356		48.3	0.7182
48.4	0.8342		48.4	0.7087
48.5	0.8396		48.5	0.7249
48.6	0.8464		48.6	0.7209
48.7	0.8437		48.7	0.7222
48.8	0.845		48.8	0.7276
48.9	0.8423		48.9	0.7182
49	0.841		49	0.729
49.1	0.841		49.1	0.7249
49.2	0.845		49.2	0.7195
49.3	0.8437		49.3	0.7236
49.4	0.845		49.4	0.7209
49.5	0.8464		49.5	0.7222
49.6	0.845		49.6	0.7276
49.7	0.8491		49.7	0.7222
49.8	0.8504		49.8	0.7276
49.9	0.8491		49.9	0.7236
50	0.8491		50	0.7263
50.1	0.845		50.1	0.7304
50.2	0.8518		50.2	0.729
50.3	0.845		50.3	0.7276
50.4	0.8464		50.4	0.7331
50.5	0.8423		50.5	0.7304
50.6	0.8464		50.6	0.7304
50.7	0.8464		50.7	0.7236
50.8	0.8491		50.8	0.7236
50.9	0.8504		50.9	0.7304
51	0.8491		51	0.7304
51.1	0.8396		51.1	0.7331
51.2	0.845		51.2	0.7371
51.3	0.8437		51.3	0.7358
51.4	0.8437		51.4	0.7358
51.5	0.8491		51.5	0.7344
51.6	0.8477		51.6	0.7371
51.7	0.8477		51.7	0.7425
51.8	0.8544		51.8	0.7385
51.9	0.8518		51.9	0.7371
52	0.8464		52	0.7385
52.1	0.8518		52.1	0.7412
52.2	0.8518		52.2	0.7371
52.3	0.8544		52.3	0.7385
52.4	0.8558		52.4	0.7412
52.5	0.8504		52.5	0.7412
52.6	0.8612		52.6	0.7412
52.7	0.8558		52.7	0.7344
52.8	0.8558		52.8	0.7439
52.9	0.8558		52.9	0.7466
53	0.8477		53	0.7453
53.1	0.8464		53.1	0.7385
53.2	0.8558		53.2	0.7493
53.3	0.8585		53.3	0.7466
53.4	0.8558		53.4	0.7425
53.5	0.8585		53.5	0.7453
53.6	0.8518		53.6	0.7412
53.7	0.8585		53.7	0.7493
53.8	0.8598		53.8	0.7466
53.9	0.8598		53.9	0.748
54	0.8612		54	0.748
54.1	0.8571		54.1	0.748
54.2	0.8571		54.2	0.748
54.3	0.8585		54.3	0.7466
54.4	0.8585		54.4	0.7466
54.5	0.8571		54.5	0.748
54.6	0.8544		54.6	0.7466
54.7	0.8571		54.7	0.7493
54.8	0.8598		54.8	0.7493
54.9	0.8571		54.9	0.7547
55	0.8639		55	0.7466
55.1	0.8639		55.1	0.7493
55.2	0.8598		55.2	0.7493
55.3	0.8639		55.3	0.7507
55.4	0.8612		55.4	0.7493
55.5	0.8639		55.5	0.7493
55.6	0.8639		55.6	0.748
55.7	0.8598		55.7	0.752
55.8	0.8639		55.8	0.7602
55.9	0.8612		55.9	0.7561
56	0.8666		56	0.7629
56.1	0.8679		56.1	0.7615
56.2	0.8679		56.2	0.752
56.3	0.8625		56.3	0.7642
56.4	0.8639		56.4	0.7547
56.5	0.8612		56.5	0.7547
56.6	0.8612		56.6	0.7615
56.7	0.8598		56.7	0.7629
56.8	0.8693		56.8	0.7683
56.9	0.8679		56.9	0.7588
57	0.8625		57	0.7588
57.1	0.8666		57.1	0.7602
57.2	0.8693		57.2	0.7615
57.3	0.8652		57.3	0.7656
57.4	0.8652		57.4	0.7629
57.5	0.8666		57.5	0.7602
57.6	0.8639		57.6	0.7602
57.7	0.8666		57.7	0.7669
57.8	0.8666		57.8	0.7575
57.9	0.876		57.9	0.7575
58	0.8747		58	0.7629
58.1	0.8679		58.1	0.7669
58.2	0.872		58.2	0.771
58.3	0.8733		58.3	0.7615
58.4	0.8706		58.4	0.7669
58.5	0.8747		58.5	0.7696
58.6	0.872		58.6	0.7669
58.7	0.8706		58.7	0.7737
58.8	0.8733		58.8	0.7669
58.9	0.8679		58.9	0.7696
59	0.8747		59	0.7696
59.1	0.8679		59.1	0.7724
59.2	0.872		59.2	0.7683
59.3	0.8733		59.3	0.7724
59.4	0.8733		59.4	0.771
59.5	0.876		59.5	0.7724
59.6	0.872		59.6	0.7696
59.7	0.8706		59.7	0.7737
59.8	0.8733		59.8	0.7751
59.9	0.872		59.9	0.771
60	0.8774		60	0.7764
60.1	0.8787		60.1	0.771
60.2	0.8706		60.2	0.7683
60.3	0.876		60.3	0.7764
60.4	0.8774		60.4	0.7751
60.5	0.8774		60.5	0.7751
60.6	0.8747		60.6	0.771
60.7	0.872		60.7	0.7737
60.8	0.876		60.8	0.7683
60.9	0.8706		60.9	0.7832
61	0.8733		61	0.7805
61.1	0.876		61.1	0.7778
61.2	0.876		61.2	0.7791
61.3	0.8693		61.3	0.7805
61.4	0.876		61.4	0.7805
61.5	0.8787		61.5	0.7818
61.6	0.876		61.6	0.7818
61.7	0.876		61.7	0.7859
61.8	0.8801		61.8	0.7873
61.9	0.8787		61.9	0.7873
62	0.8733		62	0.7818
62.1	0.876		62.1	0.7832
62.2	0.8801		62.2	0.7751
62.3	0.8827		62.3	0.7832
62.4	0.8814		62.4	0.7873
62.5	0.8814		62.5	0.7846
62.6	0.8774		62.6	0.7873
62.7	0.8787		62.7	0.7913
62.8	0.8787		62.8	0.79
62.9	0.8787		62.9	0.7886
63	0.8827		63	0.7846
63.1	0.8841		63.1	0.794
63.2	0.8841		63.2	0.7846
63.3	0.8814		63.3	0.7873
63.4	0.8841		63.4	0.7846
63.5	0.8801		63.5	0.7913
63.6	0.8747		63.6	0.7927
63.7	0.8787		63.7	0.7859
63.8	0.8827		63.8	0.7832
63.9	0.8801		63.9	0.7886
64	0.8827		64	0.79
64.1	0.8827		64.1	0.7873
64.2	0.8814		64.2	0.7873
64.3	0.876		64.3	0.79
64.4	0.8814		64.4	0.7967
64.5	0.8747		64.5	0.7886
64.6	0.8827		64.6	0.7886
64.7	0.8814		64.7	0.7927
64.8	0.8841		64.8	0.794
64.9	0.8841		64.9	0.794
65	0.8827		65	0.7913
65.1	0.8774		65.1	0.7967
65.2	0.8801		65.2	0.7995
65.3	0.8841		65.3	0.7967
65.4	0.8827		65.4	0.794
65.5	0.8868		65.5	0.7954
65.6	0.8854		65.6	0.7967
65.7	0.8774		65.7	0.7967
65.8	0.8854		65.8	0.7995
65.9	0.8827		65.9	0.8076
66	0.8841		66	0.8062
66.1	0.8827		66.1	0.794
66.2	0.8841		66.2	0.8022
66.3	0.8868		66.3	0.7967
66.4	0.8854		66.4	0.8035
66.5	0.8895		66.5	0.8008
66.6	0.8827		66.6	0.8008
66.7	0.8841		66.7	0.8022
66.8	0.8881		66.8	0.7967
66.9	0.8908		66.9	0.8062
67	0.8868		67	0.8076
67.1	0.8908		67.1	0.7995
67.2	0.8895		67.2	0.8022
67.3	0.8774		67.3	0.8062
67.4	0.8881		67.4	0.8008
67.5	0.8827		67.5	0.8049
67.6	0.8827		67.6	0.8035
67.7	0.8854		67.7	0.8049
67.8	0.8922		67.8	0.8089
67.9	0.8908		67.9	0.8076
68	0.8949		68	0.8049
68.1	0.8908		68.1	0.8049
68.2	0.8922		68.2	0.8062
68.3	0.8908		68.3	0.8035
68.4	0.8895		68.4	0.8008
68.5	0.8854		68.5	0.8022
68.6	0.8922		68.6	0.8062
68.7	0.8895		68.7	0.8062
68.8	0.8922		68.8	0.8184
68.9	0.8908		68.9	0.8035
69	0.8962		69	0.8103
69.1	0.8895		69.1	0.8089
69.2	0.8976		69.2	0.8035
69.3	0.8908		69.3	0.8062
69.4	0.8949		69.4	0.8117
69.5	0.8881		69.5	0.8062
69.6	0.8922		69.6	0.8089
69.7	0.8922		69.7	0.8062
69.8	0.8976		69.8	0.813
69.9	0.8922		69.9	0.8144
70	0.8908		70	0.8076
70.1	0.8908		70.1	0.8103
70.2	0.8949		70.2	0.8157
70.3	0.8868		70.3	0.8144
70.4	0.8976		70.4	0.813
70.5	0.8935		70.5	0.813
70.6	0.8922		70.6	0.8062
70.7	0.8922		70.7	0.8117
70.8	0.8935		70.8	0.8117
70.9	0.9003		70.9	0.8103
71	0.9003		71	0.8144
71.1	0.8962		71.1	0.8144
71.2	0.8989		71.2	0.8144
71.3	0.8935		71.3	0.8171
71.4	0.8949		71.4	0.8184
71.5	0.8949		71.5	0.8171
71.6	0.8976		71.6	0.8293
71.7	0.8922		71.7	0.8157
71.8	0.8976		71.8	0.8184
71.9	0.8949		71.9	0.8211
72	0.8962		72	0.8171
72.1	0.8949		72.1	0.813
72.2	0.8922		72.2	0.8144
72.3	0.8922		72.3	0.8225
72.4	0.8989		72.4	0.8252
72.5	0.9016		72.5	0.8238
72.6	0.8989		72.6	0.8171
72.7	0.8989		72.7	0.8171
72.8	0.9016		72.8	0.8184
72.9	0.8935		72.9	0.8171
73	0.8976		73	0.8225
73.1	0.8922		73.1	0.8238
73.2	0.9016		73.2	0.8225
73.3	0.9016		73.3	0.8225
73.4	0.8962		73.4	0.8198
73.5	0.9003		73.5	0.8238
73.6	0.9003		73.6	0.8211
73.7	0.8976		73.7	0.8198
73.8	0.9003		73.8	0.8184
73.9	0.9043		73.9	0.8171
74	0.903		74	0.8238
74.1	0.8976		74.1	0.8225
74.2	0.9016		74.2	0.8279
74.3	0.9003		74.3	0.8279
74.4	0.9043		74.4	0.8211
74.5	0.9003		74.5	0.8238
74.6	0.9057		74.6	0.8211
74.7	0.9016		74.7	0.8184
74.8	0.903		74.8	0.8198
74.9	0.907		74.9	0.8225
75	0.8976		75	0.832
75.1	0.9003		75.1	0.8266
75.2	0.907		75.2	0.8293
75.3	0.9043		75.3	0.8252
75.4	0.9043		75.4	0.8225
75.5	0.8976		75.5	0.8238
75.6	0.8989		75.6	0.8238
75.7	0.9043		75.7	0.8266
75.8	0.9016		75.8	0.8306
75.9	0.8949		75.9	0.8266
76	0.907		76	0.832
76.1	0.8989		76.1	0.8293
76.2	0.9097		76.2	0.8293
76.3	0.9003		76.3	0.8238
76.4	0.9084		76.4	0.8238
76.5	0.9016		76.5	0.8306
76.6	0.9043		76.6	0.8388
76.7	0.9003		76.7	0.8252
76.8	0.9003		76.8	0.8293
76.9	0.8989		76.9	0.832
77	0.903		77	0.8333
77.1	0.9003		77.1	0.8266
77.2	0.9111		77.2	0.8333
77.3	0.9003		77.3	0.8266
77.4	0.9097		77.4	0.8347
77.5	0.9003		77.5	0.836
77.6	0.9057		77.6	0.836
77.7	0.9097		77.7	0.836
77.8	0.9084		77.8	0.8279
77.9	0.9057		77.9	0.8428
78	0.9097		78	0.836
78.1	0.8989		78.1	0.8333
78.2	0.907		78.2	0.8347
78.3	0.907		78.3	0.8266
78.4	0.9057		78.4	0.836
78.5	0.903		78.5	0.836
78.6	0.9097		78.6	0.8415
78.7	0.9084		78.7	0.8442
78.8	0.9057		78.8	0.8482
78.9	0.9084		78.9	0.8415
79	0.907		79	0.8401
79.1	0.9003		79.1	0.836
79.2	0.9124		79.2	0.8388
79.3	0.907		79.3	0.832
79.4	0.9097		79.4	0.8428
79.5	0.9003		79.5	0.8347
79.6	0.9016		79.6	0.8388
79.7	0.903		79.7	0.8388
79.8	0.903		79.8	0.8388
79.9	0.9124		79.9	0.8442
80	0.9043		80	0.8388
80.1	0.9151		80.1	0.8293
80.2	0.9111		80.2	0.8388
80.3	0.903		80.3	0.8374
80.4	0.9178		80.4	0.8401
80.5	0.9084		80.5	0.8388
80.6	0.9084		80.6	0.8388
80.7	0.9097		80.7	0.8415
80.8	0.9124		80.8	0.8428
80.9	0.9084		80.9	0.8388
81	0.9124		81	0.8415
81.1	0.9111		81.1	0.8523
81.2	0.9084		81.2	0.8374
81.3	0.907		81.3	0.8428
81.4	0.907		81.4	0.8442
81.5	0.903		81.5	0.8442
81.6	0.9097		81.6	0.8482
81.7	0.903		81.7	0.8469
81.8	0.9124		81.8	0.8442
81.9	0.9097		81.9	0.8415
82	0.9124		82	0.8415
82.1	0.9151		82.1	0.8428
82.2	0.9097		82.2	0.8482
82.3	0.9137		82.3	0.8455
82.4	0.9097		82.4	0.8442
82.5	0.9151		82.5	0.8455
82.6	0.9084		82.6	0.8482
82.7	0.9137		82.7	0.8523
82.8	0.9137		82.8	0.8482
82.9	0.9151		82.9	0.8469
83	0.9124		83	0.8469
83.1	0.9164		83.1	0.8482
83.2	0.9218		83.2	0.8523
83.3	0.9111		83.3	0.8496
83.4	0.9137		83.4	0.8496
83.5	0.9151		83.5	0.8482
83.6	0.9137		83.6	0.8496
83.7	0.9111		83.7	0.8455
83.8	0.9151		83.8	0.8482
83.9	0.9151		83.9	0.8455
84	0.9218		84	0.8469
84.1	0.9164		84.1	0.8523
84.2	0.9124		84.2	0.8469
84.3	0.9124		84.3	0.8509
84.4	0.9164		84.4	0.8496
84.5	0.9164		84.5	0.8469
84.6	0.9205		84.6	0.8523
84.7	0.9097		84.7	0.8509
84.8	0.9137		84.8	0.8537
84.9	0.9151		84.9	0.8523
85	0.9097		85	0.8604
85.1	0.9151		85.1	0.8604
85.2	0.9245		85.2	0.8509
85.3	0.9137		85.3	0.8591
85.4	0.9164		85.4	0.8469
85.5	0.9151		85.5	0.8482
85.6	0.9137		85.6	0.8482
85.7	0.9124		85.7	0.8591
85.8	0.9151		85.8	0.8604
85.9	0.9111		85.9	0.855
86	0.9205		86	0.8591
86.1	0.9111		86.1	0.8591
86.2	0.9178		86.2	0.8591
86.3	0.9164		86.3	0.8577
86.4	0.9178		86.4	0.8509
86.5	0.9151		86.5	0.855
86.6	0.9191		86.6	0.8509
86.7	0.9137		86.7	0.8591
86.8	0.9164		86.8	0.8523
86.9	0.9178		86.9	0.8591
87	0.9178		87	0.855
87.1	0.9178		87.1	0.855
87.2	0.9232		87.2	0.8591
87.3	0.9191		87.3	0.8604
87.4	0.9164		87.4	0.8577
87.5	0.9178		87.5	0.8564
87.6	0.9124		87.6	0.8591
87.7	0.9218		87.7	0.855
87.8	0.9218		87.8	0.8618
87.9	0.9164		87.9	0.8577
88	0.9084		88	0.8577
88.1	0.9164		88.1	0.8604
88.2	0.9205		88.2	0.855
88.3	0.9218		88.3	0.8591
88.4	0.9205		88.4	0.8645
88.5	0.9205		88.5	0.8604
88.6	0.9205		88.6	0.8591
88.7	0.9124		88.7	0.8537
88.8	0.9191		88.8	0.8604
88.9	0.9151		88.9	0.8618
89	0.9205		89	0.8604
89.1	0.9178		89.1	0.8591
89.2	0.9232		89.2	0.8659
89.3	0.9286		89.3	0.8618
89.4	0.9151		89.4	0.8631
89.5	0.9178		89.5	0.8577
89.6	0.9205		89.6	0.8631
89.7	0.9137		89.7	0.8631
89.8	0.9164		89.8	0.8604
89.9	0.9218		89.9	0.8713
90	0.9151		90	0.8631
90.1	0.9178		90.1	0.8672
90.2	0.9164		90.2	0.8577
90.3	0.9191		90.3	0.8645
90.4	0.9191		90.4	0.8631
90.5	0.9164		90.5	0.8672
90.6	0.9218		90.6	0.8659
90.7	0.9218		90.7	0.8618
90.8	0.9191		90.8	0.8686
90.9	0.9245		90.9	0.8618
91	0.9137		91	0.8631
91.1	0.9178		91.1	0.8631
91.2	0.9232		91.2	0.8659
91.3	0.9191		91.3	0.8672
91.4	0.9191		91.4	0.8618
91.5	0.9191		91.5	0.8699
91.6	0.9191		91.6	0.8645
91.7	0.9272		91.7	0.8699
91.8	0.9205		91.8	0.8713
91.9	0.9232		91.9	0.8713
92	0.9151		92	0.8645
92.1	0.9245		92.1	0.8753
92.2	0.9218		92.2	0.8672
92.3	0.9191		92.3	0.8726
92.4	0.9178		92.4	0.8672
92.5	0.9205		92.5	0.8686
92.6	0.9245		92.6	0.8672
92.7	0.9245		92.7	0.8726
92.8	0.9232		92.8	0.8672
92.9	0.9178		92.9	0.8726
93	0.9245		93	0.8645
93.1	0.9259		93.1	0.8686
93.2	0.9259		93.2	0.8631
93.3	0.9191		93.3	0.8726
93.4	0.9218		93.4	0.8726
93.5	0.9272		93.5	0.8726
93.6	0.9218		93.6	0.8686
93.7	0.9218		93.7	0.8726
93.8	0.9205		93.8	0.8713
93.9	0.9232		93.9	0.8726
94	0.9272		94	0.8767
94.1	0.9232		94.1	0.8726
94.2	0.9218		94.2	0.8672
94.3	0.9245		94.3	0.8794
94.4	0.9232		94.4	0.874
94.5	0.9245		94.5	0.8713
94.6	0.9178		94.6	0.874
94.7	0.9245		94.7	0.874
94.8	0.9218		94.8	0.874
94.9	0.9245		94.9	0.8753
95	0.9232		95	0.8726
95.1	0.9191		95.1	0.8808
95.2	0.9272		95.2	0.8767
95.3	0.9299		95.3	0.878
95.4	0.9245		95.4	0.8699
95.5	0.9205		95.5	0.8767
95.6	0.9191		95.6	0.874
95.7	0.9191		95.7	0.8794
95.8	0.9245		95.8	0.8726
95.9	0.9218		95.9	0.8794
96	0.9259		96	0.8767
96.1	0.9286		96.1	0.8767
96.2	0.9286		96.2	0.8753
96.3	0.9245		96.3	0.8753
96.4	0.9259		96.4	0.8767
96.5	0.9272		96.5	0.8767
96.6	0.9245		96.6	0.8753
96.7	0.9218		96.7	0.8767
96.8	0.9259		96.8	0.8767
96.9	0.9272		96.9	0.874
97	0.9259		97	0.878
97.1	0.9245		97.1	0.8753
97.2	0.9232		97.2	0.8699
97.3	0.9232		97.3	0.878
97.4	0.9259		97.4	0.8821
97.5	0.9326		97.5	0.8808
97.6	0.9245		97.6	0.878
97.7	0.9272		97.7	0.878
97.8	0.9259		97.8	0.8753
97.9	0.9205		97.9	0.8713
98	0.9232		98	0.8726
98.1	0.9232		98.1	0.8726
98.2	0.9286		98.2	0.8808
98.3	0.9286		98.3	0.8767
98.4	0.9218		98.4	0.878
98.5	0.9245		98.5	0.8767
98.6	0.9205		98.6	0.878
98.7	0.9245		98.7	0.8686
98.8	0.9313		98.8	0.8767
98.9	0.9272		98.9	0.8767
99	0.9259		99	0.8821
99.1	0.9259		99.1	0.8821
99.2	0.9191		99.2	0.878
99.3	0.9259		99.3	0.8767
99.4	0.9232		99.4	0.8821
99.5	0.9259		99.5	0.8862
99.6	0.9205		99.6	0.8794
99.7	0.9191		99.7	0.878
99.8	0.9245		99.8	0.8902
99.9	0.9218		99.9	0.8794
100	0.9245		100	0.878
100.1	0.9245		100.1	0.8862
100.2	0.9259		100.2	0.878
100.3	0.9313		100.3	0.8767
100.4	0.9272		100.4	0.8835
100.5	0.9245		100.5	0.8753
100.6	0.9245		100.6	0.8835
100.7	0.9259		100.7	0.878
100.8	0.9245		100.8	0.8821
100.9	0.9218		100.9	0.878
101	0.9272		101	0.8821
101.1	0.9326		101.1	0.8835
101.2	0.9313		101.2	0.8875
101.3	0.9353		101.3	0.8862
101.4	0.9232		101.4	0.8916
101.5	0.9286		101.5	0.8848
101.6	0.9326		101.6	0.8835
101.7	0.9299		101.7	0.8848
101.8	0.9232		101.8	0.8835
101.9	0.9245		101.9	0.8875
102	0.9272		102	0.8808
102.1	0.9313		102.1	0.8821
102.2	0.9272		102.2	0.8875
102.3	0.9232		102.3	0.8848
102.4	0.9218		102.4	0.8848
102.5	0.9245		102.5	0.8821
102.6	0.9272		102.6	0.8862
102.7	0.9299		102.7	0.8821
102.8	0.9232		102.8	0.8808
102.9	0.9272		102.9	0.8862
103	0.9299		103	0.8835
103.1	0.9272		103.1	0.8808
103.2	0.9313		103.2	0.8821
103.3	0.934		103.3	0.8875
103.4	0.9245		103.4	0.8821
103.5	0.9299		103.5	0.8835
103.6	0.9286		103.6	0.8875
103.7	0.9286		103.7	0.8821
103.8	0.9272		103.8	0.893
103.9	0.9286		103.9	0.8875
104	0.9272		104	0.8875
104.1	0.9313		104.1	0.8862
104.2	0.9272		104.2	0.8943
104.3	0.9313		104.3	0.8902
104.4	0.9299		104.4	0.8902
104.5	0.9353		104.5	0.8889
104.6	0.9326		104.6	0.8916
104.7	0.9286		104.7	0.8794
104.8	0.9313		104.8	0.8875
104.9	0.9326		104.9	0.8821
105	0.9272		105	0.8848
105.1	0.9272		105.1	0.8889
105.2	0.9272		105.2	0.8889
105.3	0.9286		105.3	0.8902
105.4	0.9259		105.4	0.8957
105.5	0.9272		105.5	0.8943
105.6	0.9299		105.6	0.8821
105.7	0.9272		105.7	0.878
105.8	0.9259		105.8	0.8902
105.9	0.9259		105.9	0.8862
106	0.9353		106	0.8916
106.1	0.9286		106.1	0.8848
106.2	0.9299		106.2	0.8984
106.3	0.9286		106.3	0.8902
106.4	0.9259		106.4	0.8943
106.5	0.9313		106.5	0.8916
106.6	0.9218		106.6	0.8902
106.7	0.9299		106.7	0.893
106.8	0.934		106.8	0.893
106.9	0.9313		106.9	0.8957
107	0.9299		107	0.8943
107.1	0.934		107.1	0.893
107.2	0.9326		107.2	0.897
107.3	0.9353		107.3	0.8848
107.4	0.9272		107.4	0.8875
107.5	0.9272		107.5	0.8889
107.6	0.9353		107.6	0.8916
107.7	0.9394		107.7	0.8862
107.8	0.9434		107.8	0.8943
107.9	0.9367		107.9	0.893
108	0.9313		108	0.8943
108.1	0.9313		108.1	0.8957
108.2	0.9367		108.2	0.9011
108.3	0.9407		108.3	0.8943
108.4	0.934		108.4	0.9051
108.5	0.9353		108.5	0.8984
108.6	0.9353		108.6	0.897
108.7	0.9447		108.7	0.8916
108.8	0.9353		108.8	0.8997
108.9	0.9353		108.9	0.8984
109	0.9326		109	0.897
109.1	0.9272		109.1	0.8984
109.2	0.9299		109.2	0.8957
109.3	0.934		109.3	0.897
109.4	0.9394		109.4	0.893
109.5	0.9394		109.5	0.8875
109.6	0.9313		109.6	0.8957
109.7	0.9272		109.7	0.8916
109.8	0.9313		109.8	0.897
109.9	0.9313		109.9	0.897
110	0.9326		110	0.893
110.1	0.9353		110.1	0.8902
110.2	0.9313		110.2	0.8889
110.3	0.934		110.3	0.8984
110.4	0.9286		110.4	0.8997
110.5	0.9326		110.5	0.8957
110.6	0.934		110.6	0.8997
110.7	0.9326		110.7	0.8943
110.8	0.9299		110.8	0.9051
110.9	0.9367		110.9	0.8957
111	0.942		111	0.8984
111.1	0.9367		111.1	0.893
111.2	0.9367		111.2	0.893
111.3	0.9353		111.3	0.897
111.4	0.9394		111.4	0.8943
111.5	0.9353		111.5	0.897
111.6	0.9353		111.6	0.8984
111.7	0.9394		111.7	0.8984
111.8	0.9367		111.8	0.8997
111.9	0.9367		111.9	0.8997
112	0.9326		112	0.8889
112.1	0.9326		112.1	0.8984
112.2	0.9299		112.2	0.8984
112.3	0.9272		112.3	0.897
112.4	0.9313		112.4	0.893
112.5	0.9326		112.5	0.9065
112.6	0.9367		112.6	0.8984
112.7	0.9434		112.7	0.9079
112.8	0.9326		112.8	0.9011
112.9	0.934		112.9	0.8984
113	0.9326		113	0.8943
113.1	0.938		113.1	0.9038
113.2	0.9326		113.2	0.9079
113.3	0.9367		113.3	0.9079
113.4	0.938		113.4	0.8997
113.5	0.9407		113.5	0.9011
113.6	0.9367		113.6	0.9024
113.7	0.9394		113.7	0.9011
113.8	0.9326		113.8	0.9024
113.9	0.934		113.9	0.9079
114	0.934		114	0.8984
114.1	0.938		114.1	0.9011
114.2	0.9313		114.2	0.8997
114.3	0.9272		114.3	0.8997
114.4	0.9299		114.4	0.9065
114.5	0.9353		114.5	0.9011
114.6	0.9353		114.6	0.9011
114.7	0.9286		114.7	0.9024
114.8	0.9313		114.8	0.8997
114.9	0.9367		114.9	0.9038
115	0.9313		115	0.9038
115.1	0.9272		115.1	0.9106
115.2	0.9367		115.2	0.9024
115.3	0.9299		115.3	0.8984
115.4	0.9326		115.4	0.9038
115.5	0.9394		115.5	0.9065
115.6	0.9313		115.6	0.9024
115.7	0.9394		115.7	0.9051
115.8	0.9367		115.8	0.9038
115.9	0.9313		115.9	0.8997
116	0.9286		116	0.9051
116.1	0.9313		116.1	0.9024
116.2	0.9367		116.2	0.9024
116.3	0.9353		116.3	0.9024
116.4	0.9299		116.4	0.9038
116.5	0.9367		116.5	0.8997
116.6	0.9367		116.6	0.9065
116.7	0.942		116.7	0.9038
116.8	0.938		116.8	0.9051
116.9	0.942		116.9	0.9051
117	0.938		117	0.9051
117.1	0.9434		117.1	0.8997
117.2	0.9353		117.2	0.9038
117.3	0.9367		117.3	0.9051
117.4	0.9313		117.4	0.8957
117.5	0.9299		117.5	0.9106
117.6	0.934		117.6	0.9065
117.7	0.9394		117.7	0.9133
117.8	0.942		117.8	0.8997
117.9	0.9407		117.9	0.9079
118	0.938		118	0.9065
118.1	0.9394		118.1	0.9079
118.2	0.9299		118.2	0.8997
118.3	0.9353		118.3	0.9079
118.4	0.938		118.4	0.9065
118.5	0.9367		118.5	0.9119
118.6	0.9353		118.6	0.9079
118.7	0.9447		118.7	0.916
118.8	0.9394		118.8	0.9079
118.9	0.9461		118.9	0.9079
119	0.934		119	0.9038
119.1	0.9394		119.1	0.9119
119.2	0.9434		119.2	0.9038
119.3	0.942		119.3	0.9119
119.4	0.9353		119.4	0.9065
119.5	0.9447		119.5	0.9119
119.6	0.9461		119.6	0.9065
119.7	0.9447		119.7	0.9051
119.8	0.9367		119.8	0.9079
119.9	0.9394		119.9	0.9119
120	0.9326		120	0.9051
120.1	0.9434		120.1	0.9119
120.2	0.9407		120.2	0.9065
120.3	0.9434		120.3	0.9106
120.4	0.9353		120.4	0.9079
120.5	0.9447		120.5	0.9092
120.6	0.938		120.6	0.9038
120.7	0.9407		120.7	0.9092
120.8	0.9394		120.8	0.9065
120.9	0.9474		120.9	0.9051
121	0.9394		121	0.9079
121.1	0.9394		121.1	0.9079
121.2	0.938		121.2	0.9106
121.3	0.938		121.3	0.9106
121.4	0.9434		121.4	0.916
121.5	0.9447		121.5	0.9133
121.6	0.9367		121.6	0.9119
121.7	0.9394		121.7	0.9106
121.8	0.9367		121.8	0.9106
121.9	0.9447		121.9	0.9133
122	0.942		122	0.9079
122.1	0.9394		122.1	0.9119
122.2	0.9367		122.2	0.9106
122.3	0.9461		122.3	0.9106
122.4	0.9394		122.4	0.9133
122.5	0.9461		122.5	0.9146
122.6	0.9394		122.6	0.916
122.7	0.9394		122.7	0.9065
122.8	0.9394		122.8	0.9133
122.9	0.9434		122.9	0.9173
123	0.942		123	0.9106
123.1	0.9434		123.1	0.9146
123.2	0.938		123.2	0.916
123.3	0.942		123.3	0.9119
123.4	0.9488		123.4	0.9133
123.5	0.9447		123.5	0.9133
123.6	0.9447		123.6	0.9092
123.7	0.9474		123.7	0.9133
123.8	0.9407		123.8	0.9106
123.9	0.9434		123.9	0.9146
124	0.9434		124	0.9092
124.1	0.942		124.1	0.9092
124.2	0.9447		124.2	0.9106
124.3	0.9434		124.3	0.9133
124.4	0.9461		124.4	0.9146
124.5	0.9434		124.5	0.9092
124.6	0.938		124.6	0.9119
124.7	0.9474		124.7	0.9106
124.8	0.9474		124.8	0.9106
124.9	0.9461		124.9	0.9119
125	0.938		125	0.916
125.1	0.9367		125.1	0.9092
125.2	0.9461		125.2	0.9106
125.3	0.9447		125.3	0.9146
125.4	0.9515		125.4	0.9214
125.5	0.9447		125.5	0.9146
125.6	0.9394		125.6	0.9133
125.7	0.9407		125.7	0.916
125.8	0.9447		125.8	0.916
125.9	0.9434		125.9	0.9133
126	0.9434		126	0.9106
126.1	0.9555		126.1	0.9146
126.2	0.9501		126.2	0.9106
126.3	0.9434		126.3	0.9106
126.4	0.9434		126.4	0.9146
126.5	0.9447		126.5	0.9173
126.6	0.9474		126.6	0.9187
126.7	0.9407		126.7	0.9214
126.8	0.9447		126.8	0.9119
126.9	0.9488		126.9	0.9146
127	0.9447		127	0.9119
127.1	0.9447		127.1	0.9106
127.2	0.9461		127.2	0.9119
127.3	0.9434		127.3	0.9119
127.4	0.9461		127.4	0.916
127.5	0.9434		127.5	0.9173
127.6	0.9461		127.6	0.9201
127.7	0.9515		127.7	0.9228
127.8	0.9461		127.8	0.9173
127.9	0.9461		127.9	0.9133
128	0.9461		128	0.9173
128.1	0.9474		128.1	0.9173
128.2	0.938		128.2	0.9173
128.3	0.9434		128.3	0.916
128.4	0.9434		128.4	0.9119
128.5	0.9394		128.5	0.9173
128.6	0.9474		128.6	0.9133
128.7	0.9447		128.7	0.9201
128.8	0.9474		128.8	0.9187
128.9	0.9501		128.9	0.916
129	0.9434		129	0.916
129.1	0.9474		129.1	0.9119
129.2	0.9488		129.2	0.9173
129.3	0.9515		129.3	0.9214
129.4	0.9434		129.4	0.916
129.5	0.9447		129.5	0.9201
129.6	0.9488		129.6	0.9146
129.7	0.9461		129.7	0.9187
129.8	0.9528		129.8	0.9214
129.9	0.9461		129.9	0.9173
130	0.9461		130	0.9146
130.1	0.942		130.1	0.9173
130.2	0.9461		130.2	0.9173
130.3	0.9488		130.3	0.9119
130.4	0.9461		130.4	0.916
130.5	0.9461		130.5	0.9173
130.6	0.9434		130.6	0.9201
130.7	0.9474		130.7	0.916
130.8	0.9434		130.8	0.916
130.9	0.9434		130.9	0.9106
131	0.9461		131	0.9133
131.1	0.9461		131.1	0.9173
131.2	0.9488		131.2	0.9201
131.3	0.9488		131.3	0.9187
131.4	0.938		131.4	0.9146
131.5	0.942		131.5	0.9173
131.6	0.938		131.6	0.9201
131.7	0.9447		131.7	0.9214
131.8	0.9447		131.8	0.9187
131.9	0.9501		131.9	0.916
132	0.9461		132	0.9268
132.1	0.9407		132.1	0.916
132.2	0.9461		132.2	0.9214
132.3	0.942		132.3	0.9146
132.4	0.9407		132.4	0.916
132.5	0.9434		132.5	0.9201
132.6	0.9394		132.6	0.9201
132.7	0.9474		132.7	0.9255
132.8	0.9434		132.8	0.9255
132.9	0.942		132.9	0.9228
133	0.9461		133	0.9146
133.1	0.9461		133.1	0.9228
133.2	0.9555		133.2	0.9214
133.3	0.9474		133.3	0.9228
133.4	0.9501		133.4	0.9146
133.5	0.9474		133.5	0.916
133.6	0.9367		133.6	0.9228
133.7	0.942		133.7	0.9241
133.8	0.9434		133.8	0.9214
133.9	0.9474		133.9	0.9268
134	0.9501		134	0.9201
134.1	0.9501		134.1	0.9173
134.2	0.9501		134.2	0.9214
134.3	0.9434		134.3	0.9214
134.4	0.9488		134.4	0.9241
134.5	0.9474		134.5	0.9228
134.6	0.9528		134.6	0.9241
134.7	0.9528		134.7	0.9187
134.8	0.9501		134.8	0.9309
134.9	0.9528		134.9	0.9241
135	0.9488		135	0.9201
135.1	0.9461		135.1	0.9173
135.2	0.9542		135.2	0.9228
135.3	0.9528		135.3	0.9295
135.4	0.9474		135.4	0.9255
135.5	0.9488		135.5	0.9228
135.6	0.9542		135.6	0.9295
135.7	0.9407		135.7	0.9255
135.8	0.9501		135.8	0.9214
135.9	0.9488		135.9	0.9228
136	0.9447		136	0.9255
136.1	0.9501		136.1	0.9255
136.2	0.9474		136.2	0.9201
136.3	0.9461		136.3	0.9282
136.4	0.9515		136.4	0.9268
136.5	0.9461		136.5	0.9228
136.6	0.9474		136.6	0.9228
136.7	0.9515		136.7	0.9282
136.8	0.9501		136.8	0.9228
136.9	0.942		136.9	0.9201
137	0.9461		137	0.9214
137.1	0.9447		137.1	0.9295
137.2	0.9447		137.2	0.9282
137.3	0.9407		137.3	0.9241
137.4	0.9461		137.4	0.9295
137.5	0.9488		137.5	0.9201
137.6	0.9501		137.6	0.9228
137.7	0.9474		137.7	0.9255
137.8	0.9501		137.8	0.9201
137.9	0.9474		137.9	0.9282
138	0.9407		138	0.9228
138.1	0.9515		138.1	0.9241
138.2	0.9528		138.2	0.9228
138.3	0.9528		138.3	0.9228
138.4	0.9528		138.4	0.9228
138.5	0.9501		138.5	0.9268
138.6	0.9461		138.6	0.9282
138.7	0.9447		138.7	0.9295
138.8	0.9488		138.8	0.9268
138.9	0.9474		138.9	0.9282
139	0.9488		139	0.9241
139.1	0.9434		139.1	0.9241
139.2	0.9474		139.2	0.9214
139.3	0.9434		139.3	0.9241
139.4	0.9394		139.4	0.9295
139.5	0.942		139.5	0.9255
139.6	0.9488		139.6	0.9282
139.7	0.9394		139.7	0.9268
139.8	0.9447		139.8	0.9255
139.9	0.9474		139.9	0.9241
140	0.9461		140	0.9255
140.1	0.9474		140.1	0.9336
140.2	0.9488		140.2	0.9268
140.3	0.9501		140.3	0.9228
140.4	0.9515		140.4	0.9282
140.5	0.9528		140.5	0.9309
140.6	0.9447		140.6	0.9336
140.7	0.9461		140.7	0.9309
140.8	0.9501		140.8	0.9309
140.9	0.9461		140.9	0.9295
141	0.9501		141	0.9268
141.1	0.9461		141.1	0.9322
141.2	0.9501		141.2	0.9228
141.3	0.9501		141.3	0.9268
141.4	0.9542		141.4	0.9309
141.5	0.9488		141.5	0.9336
141.6	0.9542		141.6	0.9268
141.7	0.9515		141.7	0.9282
141.8	0.9488		141.8	0.9282
141.9	0.9474		141.9	0.9282
142	0.9542		142	0.9295
142.1	0.9434		142.1	0.9295
142.2	0.9528		142.2	0.9228
142.3	0.9474		142.3	0.9214
142.4	0.9461		142.4	0.9187
142.5	0.9461		142.5	0.9214
142.6	0.9501		142.6	0.9268
142.7	0.9474		142.7	0.9241
142.8	0.9447		142.8	0.9255
142.9	0.9488		142.9	0.9241
143	0.9528		143	0.9295
143.1	0.9515		143.1	0.9268
143.2	0.9528		143.2	0.9336
143.3	0.9434		143.3	0.9322
143.4	0.9515		143.4	0.935
143.5	0.9488		143.5	0.9282
143.6	0.9488		143.6	0.9187
143.7	0.9488		143.7	0.9282
143.8	0.9515		143.8	0.9295
143.9	0.9474		143.9	0.9322
144	0.9515		144	0.9255
144.1	0.9542		144.1	0.9282
144.2	0.9555		144.2	0.9295
144.3	0.9501		144.3	0.9295
144.4	0.9501		144.4	0.9241
144.5	0.9461		144.5	0.9336
144.6	0.9515		144.6	0.9241
144.7	0.9474		144.7	0.9309
144.8	0.9515		144.8	0.9255
144.9	0.9528		144.9	0.9255
145	0.9501		145	0.9268
145.1	0.9515		145.1	0.9295
145.2	0.9501		145.2	0.9336
145.3	0.9474		145.3	0.9295
145.4	0.9515		145.4	0.9309
145.5	0.9461		145.5	0.9363
145.6	0.9528		145.6	0.9295
145.7	0.9434		145.7	0.9336
145.8	0.9474		145.8	0.9268
145.9	0.9488		145.9	0.9336
146	0.9488		146	0.9295
146.1	0.9461		146.1	0.9309
146.2	0.9488		146.2	0.9309
146.3	0.9447		146.3	0.9282
146.4	0.942		146.4	0.9336
146.5	0.9474		146.5	0.9377
146.6	0.9434		146.6	0.9417
146.7	0.9515		146.7	0.939
146.8	0.9447		146.8	0.939
146.9	0.9474		146.9	0.9404
147	0.9434		147	0.9336
147.1	0.9488		147.1	0.9322
147.2	0.9501		147.2	0.9295
147.3	0.9515		147.3	0.9295
147.4	0.9488		147.4	0.9255
147.5	0.9447		147.5	0.9322
147.6	0.9474		147.6	0.9309
147.7	0.9528		147.7	0.9322
147.8	0.9555		147.8	0.9336
147.9	0.9461		147.9	0.9295
148	0.9542		148	0.9282
148.1	0.9474		148.1	0.9295
148.2	0.9515		148.2	0.9282
148.3	0.9515		148.3	0.9322
148.4	0.9582		148.4	0.9377
148.5	0.9501		148.5	0.9363
148.6	0.9434		148.6	0.935
148.7	0.9569		148.7	0.939
148.8	0.9488		148.8	0.9336
148.9	0.9461		148.9	0.9336
149	0.9542		149	0.9377
149.1	0.9447		149.1	0.9336
149.2	0.9515		149.2	0.9377
149.3	0.9488		149.3	0.9268
149.4	0.9555		149.4	0.9377
149.5	0.9542		149.5	0.9363
149.6	0.9461		149.6	0.935
149.7	0.9515		149.7	0.9322
149.8	0.9461		149.8	0.9377
149.9	0.9474		149.9	0.9295
150	0.9501		150	0.9322
150.1	0.9528		150.1	0.939
150.2	0.9434		150.2	0.935
150.3	0.9461		150.3	0.935
150.4	0.9555		150.4	0.9336
150.5	0.9488		150.5	0.9282
150.6	0.9596		150.6	0.9336
150.7	0.9488		150.7	0.9268
150.8	0.9515		150.8	0.9363
150.9	0.9488		150.9	0.9309
151	0.9447		151	0.935
151.1	0.9488		151.1	0.9336
151.2	0.9515		151.2	0.9336
151.3	0.9555		151.3	0.935
151.4	0.9542		151.4	0.935
151.5	0.9528		151.5	0.9363
151.6	0.9461		151.6	0.9322
151.7	0.9542		151.7	0.9377
151.8	0.9555		151.8	0.935
151.9	0.9501		151.9	0.935
152	0.9515		152	0.939
152.1	0.9528		152.1	0.9309
152.2	0.9515		152.2	0.9377
152.3	0.9488		152.3	0.9377
152.4	0.9488		152.4	0.9377
152.5	0.9528		152.5	0.935
152.6	0.9528		152.6	0.9377
152.7	0.9488		152.7	0.935
152.8	0.9474		152.8	0.9309
152.9	0.9447		152.9	0.9295
153	0.9542		153	0.9363
153.1	0.9528		153.1	0.939
153.2	0.9582		153.2	0.9363
153.3	0.9515		153.3	0.9377
153.4	0.9555		153.4	0.9417
153.5	0.9488		153.5	0.939
153.6	0.9528		153.6	0.9404
153.7	0.9528		153.7	0.9363
153.8	0.9596		153.8	0.9322
153.9	0.9515		153.9	0.9377
154	0.9501		154	0.9322
154.1	0.9501		154.1	0.9322
154.2	0.9542		154.2	0.935
154.3	0.9542		154.3	0.939
154.4	0.9555		154.4	0.9336
154.5	0.9555		154.5	0.939
154.6	0.9488		154.6	0.9444
154.7	0.9569		154.7	0.9309
154.8	0.9528		154.8	0.9336
154.9	0.9542		154.9	0.9363
155	0.9501		155	0.9417
155.1	0.9501		155.1	0.9417
155.2	0.9569		155.2	0.9444
155.3	0.9569		155.3	0.9363
155.4	0.9582		155.4	0.935
155.5	0.9515		155.5	0.9431
155.6	0.9515		155.6	0.935
155.7	0.9474		155.7	0.9377
155.8	0.9501		155.8	0.9404
155.9	0.9596		155.9	0.9363
156	0.9474		156	0.9417
156.1	0.9515		156.1	0.9363
156.2	0.9528		156.2	0.9363
156.3	0.9515		156.3	0.9336
156.4	0.9515		156.4	0.939
156.5	0.9474		156.5	0.939
156.6	0.9528		156.6	0.9404
156.7	0.9515		156.7	0.935
156.8	0.9515		156.8	0.9417
156.9	0.9515		156.9	0.9377
157	0.9569		157	0.9458
157.1	0.9528		157.1	0.9377
157.2	0.9488		157.2	0.9417
157.3	0.9474		157.3	0.935
157.4	0.9501		157.4	0.9444
157.5	0.9542		157.5	0.9377
157.6	0.9542		157.6	0.9377
157.7	0.9555		157.7	0.9363
157.8	0.9542		157.8	0.9363
157.9	0.9596		157.9	0.9377
158	0.9488		158	0.9363
158.1	0.9528		158.1	0.9322
158.2	0.9663		158.2	0.939
158.3	0.9555		158.3	0.9377
158.4	0.9555		158.4	0.9295
158.5	0.9582		158.5	0.9417
158.6	0.9569		158.6	0.9377
158.7	0.9501		158.7	0.9404
158.8	0.9623		158.8	0.9417
158.9	0.9542		158.9	0.9417
159	0.9488		159	0.9404
159.1	0.9488		159.1	0.9458
159.2	0.9528		159.2	0.939
159.3	0.9528		159.3	0.9458
159.4	0.9488		159.4	0.939
159.5	0.9555		159.5	0.9444
159.6	0.9528		159.6	0.9363
159.7	0.9501		159.7	0.9377
159.8	0.9528		159.8	0.9417
159.9	0.9555		159.9	0.9417
160	0.9528		160	0.9363
160.1	0.9528		160.1	0.9444
160.2	0.9596		160.2	0.9363
160.3	0.9582		160.3	0.9458
160.4	0.9515		160.4	0.9377
160.5	0.9461		160.5	0.9404
160.6	0.9542		160.6	0.9431
160.7	0.9542		160.7	0.9431
160.8	0.9474		160.8	0.939
160.9	0.9569		160.9	0.9458
161	0.9515		161	0.9444
161.1	0.9542		161.1	0.939
161.2	0.9528		161.2	0.9404
161.3	0.9488		161.3	0.9499
161.4	0.9528		161.4	0.935
161.5	0.9555		161.5	0.9499
161.6	0.9569		161.6	0.9417
161.7	0.9582		161.7	0.9472
161.8	0.9582		161.8	0.939
161.9	0.9569		161.9	0.939
162	0.9569		162	0.939
162.1	0.9515		162.1	0.9444
162.2	0.9528		162.2	0.9431
162.3	0.9542		162.3	0.9444
162.4	0.9582		162.4	0.9444
162.5	0.9569		162.5	0.9377
162.6	0.9515		162.6	0.939
162.7	0.9555		162.7	0.939
162.8	0.9542		162.8	0.9431
162.9	0.9542		162.9	0.9512
163	0.9555		163	0.9417
163.1	0.9636		163.1	0.9417
163.2	0.9488		163.2	0.9499
163.3	0.9542		163.3	0.9417
163.4	0.9515		163.4	0.9363
163.5	0.9555		163.5	0.9363
163.6	0.9501		163.6	0.9404
163.7	0.9515		163.7	0.9417
163.8	0.9555		163.8	0.9472
163.9	0.9515		163.9	0.9472
164	0.9542		164	0.9377
164.1	0.9515		164.1	0.9377
164.2	0.9555		164.2	0.939
164.3	0.9555		164.3	0.9431
164.4	0.9555		164.4	0.9417
164.5	0.9542		164.5	0.9444
164.6	0.9461		164.6	0.9458
164.7	0.9501		164.7	0.9485
164.8	0.9555		164.8	0.9458
164.9	0.9515		164.9	0.939
165	0.9569		165	0.9309
165.1	0.9528		165.1	0.9404
165.2	0.9542		165.2	0.9404
165.3	0.9515		165.3	0.9363
165.4	0.9582		165.4	0.9404
165.5	0.9569		165.5	0.9431
165.6	0.9609		165.6	0.9417
165.7	0.9609		165.7	0.935
165.8	0.9515		165.8	0.9444
165.9	0.9501		165.9	0.9404
166	0.9528		166	0.9417
166.1	0.9569		166.1	0.9404
166.2	0.9515		166.2	0.9431
166.3	0.9569		166.3	0.935
166.4	0.9582		166.4	0.939
166.5	0.9609		166.5	0.9431
166.6	0.9609		166.6	0.9444
166.7	0.9609		166.7	0.9499
166.8	0.9515		166.8	0.939
166.9	0.9542		166.9	0.9444
167	0.9501		167	0.9431
167.1	0.9542		167.1	0.9458
167.2	0.9555		167.2	0.9404
167.3	0.9555		167.3	0.9417
167.4	0.9555		167.4	0.9377
167.5	0.9569		167.5	0.9444
167.6	0.9461		167.6	0.9444
167.7	0.9582		167.7	0.9444
167.8	0.9582		167.8	0.9431
167.9	0.9555		167.9	0.9458
168	0.9528		168	0.9417
168.1	0.9515		168.1	0.9485
168.2	0.9555		168.2	0.9444
168.3	0.9555		168.3	0.9458
168.4	0.9488		168.4	0.9431
168.5	0.9515		168.5	0.9539
168.6	0.9542		168.6	0.9431
168.7	0.9582		168.7	0.9526
168.8	0.9542		168.8	0.9417
168.9	0.9555		168.9	0.9431
169	0.9555		169	0.9458
169.1	0.9542		169.1	0.9512
169.2	0.9555		169.2	0.9458
169.3	0.9528		169.3	0.9512
169.4	0.9542		169.4	0.9336
169.5	0.9501		169.5	0.9404
169.6	0.9582		169.6	0.939
169.7	0.9569		169.7	0.9404
169.8	0.9542		169.8	0.9444
169.9	0.9569		169.9	0.939
170	0.9569		170	0.9458
170.1	0.9596		170.1	0.9512
170.2	0.9515		170.2	0.9431
170.3	0.9582		170.3	0.9431
170.4	0.9528		170.4	0.9458
170.5	0.9501		170.5	0.9472
170.6	0.9555		170.6	0.9499
170.7	0.9555		170.7	0.9472
170.8	0.9515		170.8	0.9444
170.9	0.9528		170.9	0.9472
171	0.9582		171	0.939
171.1	0.9596		171.1	0.9512
171.2	0.9569		171.2	0.9485
171.3	0.9515		171.3	0.9458
171.4	0.9582		171.4	0.9499
171.5	0.9555		171.5	0.9472
171.6	0.9582		171.6	0.9539
171.7	0.9596		171.7	0.9444
171.8	0.9582		171.8	0.9458
171.9	0.9515		171.9	0.9512
172	0.9555		172	0.9512
172.1	0.9582		172.1	0.9472
172.2	0.9555		172.2	0.9444
172.3	0.9569		172.3	0.9431
172.4	0.9555		172.4	0.9458
172.5	0.9528		172.5	0.9472
172.6	0.9555		172.6	0.9472
172.7	0.9582		172.7	0.9499
172.8	0.9528		172.8	0.9553
172.9	0.965		172.9	0.9404
173	0.9555		173	0.9566
173.1	0.9555		173.1	0.9472
173.2	0.9542		173.2	0.9499
173.3	0.9582		173.3	0.9499
173.4	0.9555		173.4	0.9458
173.5	0.9542		173.5	0.9526
173.6	0.9596		173.6	0.9499
173.7	0.9609		173.7	0.9431
173.8	0.9555		173.8	0.9553
173.9	0.9582		173.9	0.9512
174	0.9596		174	0.9512
174.1	0.9569		174.1	0.9485
174.2	0.9582		174.2	0.9472
174.3	0.9569		174.3	0.9512
174.4	0.9555		174.4	0.9485
174.5	0.9569		174.5	0.9458
174.6	0.9555		174.6	0.9472
174.7	0.9596		174.7	0.9512
174.8	0.9542		174.8	0.9458
174.9	0.9569		174.9	0.9431
175	0.9555		175	0.9485
175.1	0.9663		175.1	0.9444
175.2	0.9555		175.2	0.9472
175.3	0.9582		175.3	0.9485
175.4	0.9569		175.4	0.9472
175.5	0.9596		175.5	0.9485
175.6	0.9569		175.6	0.9472
175.7	0.9636		175.7	0.9417
175.8	0.9596		175.8	0.9458
175.9	0.9582		175.9	0.9499
176	0.9596		176	0.9458
176.1	0.9569		176.1	0.9444
176.2	0.9555		176.2	0.9472
176.3	0.9542		176.3	0.9526
176.4	0.9569		176.4	0.9485
176.5	0.9582		176.5	0.9512
176.6	0.9582		176.6	0.9499
176.7	0.9582		176.7	0.9458
176.8	0.9515		176.8	0.9431
176.9	0.9609		176.9	0.9472
177	0.9636		177	0.9431
177.1	0.9596		177.1	0.9458
177.2	0.9582		177.2	0.9485
177.3	0.9555		177.3	0.9458
177.4	0.9569		177.4	0.9512
177.5	0.9488		177.5	0.9499
177.6	0.9569		177.6	0.9526
177.7	0.9569		177.7	0.9499
177.8	0.9528		177.8	0.9526
177.9	0.9528		177.9	0.9512
178	0.9515		178	0.9499
178.1	0.9582		178.1	0.9458
178.2	0.9515		178.2	0.9444
178.3	0.9569		178.3	0.9485
178.4	0.9555		178.4	0.9417
178.5	0.9582		178.5	0.9499
178.6	0.9569		178.6	0.9485
178.7	0.9555		178.7	0.9431
178.8	0.9555		178.8	0.9499
178.9	0.9596		178.9	0.9472
179	0.9515		179	0.9526
179.1	0.9582		179.1	0.9458
179.2	0.9488		179.2	0.9485
179.3	0.9609		179.3	0.9485
179.4	0.9528		179.4	0.9444
179.5	0.9569		179.5	0.9472
179.6	0.9555		179.6	0.9472
179.7	0.9528		179.7	0.9539
179.8	0.9515		179.8	0.9526
179.9	0.9569		179.9	0.9458
180	0.9528		180	0.9512
180.1	0.9582		180.1	0.9458
180.2	0.9555		180.2	0.9526
180.3	0.9596		180.3	0.9526
180.4	0.9582		180.4	0.9512
180.5	0.9515		180.5	0.9472
180.6	0.9542		180.6	0.9485
180.7	0.9609		180.7	0.9458
180.8	0.9528		180.8	0.9607
180.9	0.9515		180.9	0.9553
181	0.9528		181	0.958
181.1	0.9555		181.1	0.9485
181.2	0.9569		181.2	0.9526
181.3	0.9609		181.3	0.9485
181.4	0.9596		181.4	0.9526
181.5	0.9555		181.5	0.9485
181.6	0.9542		181.6	0.9499
181.7	0.9555		181.7	0.9458
181.8	0.9596		181.8	0.9485
181.9	0.9623		181.9	0.9458
182	0.9569		182	0.9417
182.1	0.9569		182.1	0.9444
182.2	0.9582		182.2	0.9526
182.3	0.9582		182.3	0.9458
182.4	0.9555		182.4	0.9499
182.5	0.9555		182.5	0.9553
182.6	0.9569		182.6	0.9458
182.7	0.9636		182.7	0.9526
182.8	0.9596		182.8	0.9499
182.9	0.9704		182.9	0.9512
183	0.9569		183	0.9499
183.1	0.9596		183.1	0.9458
183.2	0.9596		183.2	0.9512
183.3	0.9555		183.3	0.9553
183.4	0.9528		183.4	0.9499
183.5	0.9636		183.5	0.9472
183.6	0.9663		183.6	0.9499
183.7	0.9609		183.7	0.9458
183.8	0.9582		183.8	0.958
183.9	0.9623		183.9	0.9512
184	0.9569		184	0.9499
184.1	0.965		184.1	0.9431
184.2	0.9569		184.2	0.9512
184.3	0.9623		184.3	0.9526
184.4	0.9582		184.4	0.9539
184.5	0.9609		184.5	0.9566
184.6	0.9596		184.6	0.9553
184.7	0.969		184.7	0.9539
184.8	0.9569		184.8	0.9472
184.9	0.965		184.9	0.9472
185	0.9569		185	0.9526
185.1	0.9569		185.1	0.9553
185.2	0.9474		185.2	0.9512
185.3	0.9636		185.3	0.9499
185.4	0.9569		185.4	0.9512
185.5	0.9596		185.5	0.9539
185.6	0.9609		185.6	0.9512
185.7	0.9609		185.7	0.9499
185.8	0.9569		185.8	0.9431
185.9	0.9609		185.9	0.9512
186	0.9623		186	0.9485
186.1	0.965		186.1	0.9566
186.2	0.9569		186.2	0.9499
186.3	0.9663		186.3	0.9472
186.4	0.9569		186.4	0.9417
186.5	0.9609		186.5	0.9512
186.6	0.9569		186.6	0.9512
186.7	0.9555		186.7	0.9539
186.8	0.9663		186.8	0.9526
186.9	0.9596		186.9	0.958
187	0.9569		187	0.9607
187.1	0.9623		187.1	0.9553
187.2	0.9636		187.2	0.958
187.3	0.9596		187.3	0.9526
187.4	0.9609		187.4	0.9526
187.5	0.9596		187.5	0.958
187.6	0.9636		187.6	0.9566
187.7	0.965		187.7	0.9526
187.8	0.9569		187.8	0.9526
187.9	0.9609		187.9	0.9539
188	0.965		188	0.9512
188.1	0.9609		188.1	0.958
188.2	0.9569		188.2	0.9512
188.3	0.9636		188.3	0.9526
188.4	0.9582		188.4	0.958
188.5	0.9636		188.5	0.9566
188.6	0.9555		188.6	0.9526
188.7	0.9569		188.7	0.9566
188.8	0.9623		188.8	0.9526
188.9	0.9569		188.9	0.9526
189	0.9528		189	0.9566
189.1	0.9609		189.1	0.9539
189.2	0.9582		189.2	0.9566
189.3	0.9596		189.3	0.9539
189.4	0.9582		189.4	0.9539
189.5	0.9596		189.5	0.9499
189.6	0.9582		189.6	0.9553
189.7	0.9609		189.7	0.9499
189.8	0.9555		189.8	0.9553
189.9	0.9596		189.9	0.9526
190	0.9636		190	0.9512
190.1	0.9582		190.1	0.9539
190.2	0.9623		190.2	0.9566
190.3	0.9488		190.3	0.9553
190.4	0.9542		190.4	0.9566
190.5	0.9623		190.5	0.9512
190.6	0.9623		190.6	0.9499
190.7	0.965		190.7	0.9512
190.8	0.9569		190.8	0.9499
190.9	0.9582		190.9	0.9607
191	0.9596		191	0.9539
191.1	0.9555		191.1	0.9512
191.2	0.9609		191.2	0.9566
191.3	0.9636		191.3	0.958
191.4	0.9636		191.4	0.9512
191.5	0.969		191.5	0.9526
191.6	0.9582		191.6	0.9458
191.7	0.9609		191.7	0.9526
191.8	0.9636		191.8	0.9472
191.9	0.9663		191.9	0.9539
192	0.9636		192	0.9485
192.1	0.9609		192.1	0.9526
192.2	0.969		192.2	0.9512
192.3	0.9636		192.3	0.9553
192.4	0.9569		192.4	0.9526
192.5	0.9555		192.5	0.958
192.6	0.9582		192.6	0.9553
192.7	0.9582		192.7	0.9526
192.8	0.9623		192.8	0.9566
192.9	0.9582		192.9	0.9526
193	0.9569		193	0.9499
193.1	0.9582		193.1	0.9593
193.2	0.9582		193.2	0.9553
193.3	0.9596		193.3	0.9566
193.4	0.9596		193.4	0.9593
193.5	0.9609		193.5	0.958
193.6	0.9569		193.6	0.958
193.7	0.9636		193.7	0.9526
193.8	0.9609		193.8	0.9539
193.9	0.9569		193.9	0.9526
194	0.965		194	0.9553
194.1	0.9609		194.1	0.9553
194.2	0.9609		194.2	0.9593
194.3	0.9582		194.3	0.958
194.4	0.9555		194.4	0.958
194.5	0.965		194.5	0.9648
194.6	0.9582		194.6	0.9553
194.7	0.9582		194.7	0.958
194.8	0.9596		194.8	0.9593
194.9	0.9596		194.9	0.9539
195	0.9569		195	0.958
195.1	0.9596		195.1	0.9607
195.2	0.9555		195.2	0.9512
195.3	0.9569		195.3	0.9566
195.4	0.9596		195.4	0.9499
195.5	0.9596		195.5	0.9539
195.6	0.9596		195.6	0.958
195.7	0.9677		195.7	0.9634
195.8	0.965		195.8	0.9553
195.9	0.9569		195.9	0.9526
196	0.965		196	0.9566
196.1	0.9569		196.1	0.9499
196.2	0.9609		196.2	0.9621
196.3	0.9609		196.3	0.9539
196.4	0.965		196.4	0.9566
196.5	0.9636		196.5	0.9485
196.6	0.9663		196.6	0.9512
196.7	0.9609		196.7	0.9458
196.8	0.9636		196.8	0.958
196.9	0.9569		196.9	0.9593
197	0.9596		197	0.958
197.1	0.9609		197.1	0.9566
197.2	0.9623		197.2	0.958
197.3	0.9609		197.3	0.9553
197.4	0.9623		197.4	0.958
197.5	0.9623		197.5	0.9607
197.6	0.9609		197.6	0.9553
197.7	0.9609		197.7	0.9526
197.8	0.9609		197.8	0.9566
197.9	0.9636		197.9	0.9526
198	0.9663		198	0.9566
198.1	0.9663		198.1	0.9607
198.2	0.965		198.2	0.9593
198.3	0.9609		198.3	0.958
198.4	0.9609		198.4	0.9566
198.5	0.9596		198.5	0.9539
198.6	0.9636		198.6	0.958
198.7	0.9596		198.7	0.9593
198.8	0.9623		198.8	0.9512
198.9	0.9569		198.9	0.958
199	0.9636		199	0.9566
199.1	0.9555		199.1	0.9607
199.2	0.9555		199.2	0.9539
199.3	0.9569		199.3	0.9648
199.4	0.9528		199.4	0.9648
199.5	0.9542		199.5	0.9607
199.6	0.965		199.6	0.9593
199.7	0.9569		199.7	0.9553
199.8	0.9623		199.8	0.958
[truncated: 6,549 more rows]

## Sheet: Fig4b
time	KtrABN119C-ADP Norm. A.U.		time	KtrABN119C-ATP Norm. A.U.
0	0		0	0
0.1	0.2539		0.1	0.1772
0.2	0.4396		0.2	0.2933
0.3	0.5862		0.3	0.3824
0.4	0.6791		0.4	0.4424
0.5	0.7451		0.5	0.4869
0.6	0.7905		0.6	0.5247
0.7	0.8349		0.7	0.5605
0.8	0.8586		0.8	0.5886
0.9	0.8762		0.9	0.6137
1	0.8937		1	0.635
1.1	0.9082		1.1	0.6544
1.2	0.9112		1.2	0.6689
1.3	0.9236		1.3	0.6844
1.4	0.9226		1.4	0.6931
1.5	0.9319		1.5	0.7057
1.6	0.9329		1.6	0.7173
1.7	0.936		1.7	0.7241
1.8	0.9391		1.8	0.7309
1.9	0.9432		1.9	0.7425
2	0.9443		2	0.7483
2.1	0.9505		2.1	0.7531
2.2	0.9443		2.2	0.7599
2.3	0.9484		2.3	0.7667
2.4	0.9463		2.4	0.7764
2.5	0.9505		2.5	0.7764
2.6	0.9484		2.6	0.7812
2.7	0.9536		2.7	0.788
2.8	0.9505		2.8	0.7967
2.9	0.9474		2.9	0.8006
3	0.9484		3	0.8006
3.1	0.9536		3.1	0.8054
3.2	0.9505		3.2	0.8141
3.3	0.9567		3.3	0.8151
3.4	0.9515		3.4	0.8238
3.5	0.9556		3.5	0.8238
3.6	0.9536		3.6	0.8277
3.7	0.9525		3.7	0.8296
3.8	0.9546		3.8	0.8316
3.9	0.9525		3.9	0.8345
4	0.9515		4	0.8403
4.1	0.9556		4.1	0.8461
4.2	0.9484		4.2	0.8509
4.3	0.9515		4.3	0.848
4.4	0.9577		4.4	0.8519
4.5	0.9577		4.5	0.8529
4.6	0.9556		4.6	0.8596
4.7	0.9587		4.7	0.8616
4.8	0.9618		4.8	0.8606
4.9	0.9587		4.9	0.8654
5	0.9587		5	0.8712
5.1	0.9577		5.1	0.8654
5.2	0.9628		5.2	0.8732
5.3	0.9577		5.3	0.8683
5.4	0.9556		5.4	0.8722
5.5	0.9556		5.5	0.879
5.6	0.9556		5.6	0.8819
5.7	0.9577		5.7	0.88
5.8	0.9587		5.8	0.879
5.9	0.9598		5.9	0.8819
6	0.9618		6	0.8858
6.1	0.9608		6.1	0.8877
6.2	0.9618		6.2	0.8925
6.3	0.9639		6.3	0.8925
6.4	0.9598		6.4	0.8945
6.5	0.9587		6.5	0.8964
6.6	0.9556		6.6	0.8955
6.7	0.9608		6.7	0.8935
6.8	0.9598		6.8	0.9032
6.9	0.9598		6.9	0.8993
7	0.9628		7	0.9042
7.1	0.9608		7.1	0.9061
7.2	0.9639		7.2	0.9042
7.3	0.9639		7.3	0.9061
7.4	0.9618		7.4	0.908
7.5	0.9659		7.5	0.9071
7.6	0.9628		7.6	0.91
7.7	0.9659		7.7	0.9109
7.8	0.9639		7.8	0.9167
7.9	0.9587		7.9	0.9119
8	0.9628		8	0.9148
8.1	0.9618		8.1	0.9158
8.2	0.9628		8.2	0.9187
8.3	0.9639		8.3	0.9177
8.4	0.9639		8.4	0.9197
8.5	0.9649		8.5	0.9226
8.6	0.9608		8.6	0.9226
8.7	0.967		8.7	0.9206
8.8	0.9598		8.8	0.9226
8.9	0.9628		8.9	0.9216
9	0.9649		9	0.9226
9.1	0.969		9.1	0.9274
9.2	0.969		9.2	0.9255
9.3	0.9587		9.3	0.9255
9.4	0.9577		9.4	0.9264
9.5	0.9649		9.5	0.9303
9.6	0.9639		9.6	0.9255
9.7	0.967		9.7	0.9284
9.8	0.9659		9.8	0.9293
9.9	0.9711		9.9	0.9322
10	0.9732		10	0.9303
10.1	0.9659		10.1	0.9322
10.2	0.967		10.2	0.9351
10.3	0.9659		10.3	0.9342
10.4	0.9628		10.4	0.938
10.5	0.9608		10.5	0.938
10.6	0.9639		10.6	0.939
10.7	0.9618		10.7	0.9303
10.8	0.9659		10.8	0.9409
10.9	0.967		10.9	0.9371
11	0.9649		11	0.9419
11.1	0.9701		11.1	0.9409
11.2	0.9639		11.2	0.9419
11.3	0.9649		11.3	0.9439
11.4	0.9649		11.4	0.9439
11.5	0.9639		11.5	0.938
11.6	0.969		11.6	0.9439
11.7	0.967		11.7	0.9477
11.8	0.9701		11.8	0.9429
11.9	0.969		11.9	0.9429
12	0.968		12	0.9468
12.1	0.9701		12.1	0.9458
12.2	0.9628		12.2	0.9458
12.3	0.968		12.3	0.9429
12.4	0.9649		12.4	0.9497
12.5	0.9721		12.5	0.9516
12.6	0.9659		12.6	0.9497
12.7	0.969		12.7	0.9506
12.8	0.9628		12.8	0.9506
12.9	0.9639		12.9	0.9497
13	0.9659		13	0.9506
13.1	0.967		13.1	0.9506
13.2	0.969		13.2	0.9545
13.3	0.968		13.3	0.9516
13.4	0.9649		13.4	0.9526
13.5	0.9639		13.5	0.9545
13.6	0.968		13.6	0.9545
13.7	0.9639		13.7	0.9506
13.8	0.967		13.8	0.9516
13.9	0.967		13.9	0.9545
14	0.9649		14	0.9516
14.1	0.9659		14.1	0.9574
14.2	0.9701		14.2	0.9584
14.3	0.968		14.3	0.9574
14.4	0.967		14.4	0.9574
14.5	0.9659		14.5	0.9506
14.6	0.9659		14.6	0.9555
14.7	0.9701		14.7	0.9564
14.8	0.9711		14.8	0.9593
14.9	0.9711		14.9	0.9545
15	0.9659		15	0.9564
15.1	0.969		15.1	0.9574
15.2	0.9649		15.2	0.9545
15.3	0.969		15.3	0.9535
15.4	0.968		15.4	0.9574
15.5	0.968		15.5	0.9584
15.6	0.967		15.6	0.9632
15.7	0.969		15.7	0.9652
15.8	0.967		15.8	0.9613
15.9	0.9701		15.9	0.9593
16	0.9732		16	0.9593
16.1	0.967		16.1	0.9603
16.2	0.969		16.2	0.9555
16.3	0.969		16.3	0.9593
16.4	0.9711		16.4	0.9574
16.5	0.9639		16.5	0.9603
16.6	0.9701		16.6	0.9603
16.7	0.9649		16.7	0.9613
16.8	0.9659		16.8	0.9622
16.9	0.9659		16.9	0.9603
17	0.9639		17	0.9622
17.1	0.9649		17.1	0.9632
17.2	0.9732		17.2	0.9642
17.3	0.9701		17.3	0.9652
17.4	0.9773		17.4	0.9622
17.5	0.9721		17.5	0.9652
17.6	0.9721		17.6	0.9632
17.7	0.9701		17.7	0.9632
17.8	0.9701		17.8	0.9632
17.9	0.969		17.9	0.9661
18	0.9701		18	0.9652
18.1	0.9701		18.1	0.9661
18.2	0.9701		18.2	0.969
18.3	0.9701		18.3	0.9661
18.4	0.968		18.4	0.9661
18.5	0.968		18.5	0.9661
18.6	0.9721		18.6	0.9671
18.7	0.969		18.7	0.9681
18.8	0.9721		18.8	0.9661
18.9	0.9701		18.9	0.9661
19	0.969		19	0.9681
19.1	0.969		19.1	0.9642
19.2	0.969		19.2	0.97
19.3	0.9659		19.3	0.9652
19.4	0.9732		19.4	0.9652
19.5	0.9742		19.5	0.9729
19.6	0.9752		19.6	0.97
19.7	0.9732		19.7	0.9661
19.8	0.9701		19.8	0.971
19.9	0.9701		19.9	0.9681
20	0.9732		20	0.969
20.1	0.9711		20.1	0.9671
20.2	0.9701		20.2	0.9671
20.3	0.968		20.3	0.969
20.4	0.969		20.4	0.9729
20.5	0.9701		20.5	0.9719
20.6	0.9721		20.6	0.97
20.7	0.968		20.7	0.9719
20.8	0.9711		20.8	0.9681
20.9	0.969		20.9	0.97
21	0.9721		21	0.97
21.1	0.967		21.1	0.9719
21.2	0.9763		21.2	0.9661
21.3	0.969		21.3	0.971
21.4	0.969		21.4	0.969
21.5	0.967		21.5	0.969
21.6	0.9721		21.6	0.971
21.7	0.9721		21.7	0.969
21.8	0.969		21.8	0.9652
21.9	0.9711		21.9	0.971
22	0.9752		22	0.969
22.1	0.9742		22.1	0.9748
22.2	0.9752		22.2	0.9719
22.3	0.969		22.3	0.9719
22.4	0.9711		22.4	0.9671
22.5	0.9701		22.5	0.971
22.6	0.9701		22.6	0.9739
22.7	0.9732		22.7	0.969
22.8	0.967		22.8	0.9681
22.9	0.9752		22.9	0.97
23	0.9732		23	0.9681
23.1	0.9721		23.1	0.9748
23.2	0.9752		23.2	0.9729
23.3	0.9721		23.3	0.9768
23.4	0.9742		23.4	0.9681
23.5	0.9711		23.5	0.9758
23.6	0.967		23.6	0.9681
23.7	0.9742		23.7	0.9758
23.8	0.9721		23.8	0.9719
23.9	0.9701		23.9	0.9787
24	0.9742		24	0.97
24.1	0.9701		24.1	0.9729
24.2	0.9711		24.2	0.9671
24.3	0.969		24.3	0.969
24.4	0.9721		24.4	0.9681
24.5	0.9701		24.5	0.971
24.6	0.9721		24.6	0.9719
24.7	0.9742		24.7	0.9661
24.8	0.9701		24.8	0.9748
24.9	0.9711		24.9	0.9768
25	0.9732		25	0.9719
25.1	0.9763		25.1	0.971
25.2	0.9732		25.2	0.9768
25.3	0.9742		25.3	0.9748
25.4	0.9721		25.4	0.9729
25.5	0.9742		25.5	0.9748
25.6	0.9742		25.6	0.9768
25.7	0.9711		25.7	0.9768
25.8	0.9732		25.8	0.9748
25.9	0.9732		25.9	0.9787
26	0.9732		26	0.9739
26.1	0.9732		26.1	0.9729
26.2	0.9732		26.2	0.9758
26.3	0.9752		26.3	0.9758
26.4	0.9701		26.4	0.9758
26.5	0.9701		26.5	0.9768
26.6	0.9711		26.6	0.9758
26.7	0.9742		26.7	0.9768
26.8	0.9742		26.8	0.9748
26.9	0.9783		26.9	0.9748
27	0.9732		27	0.9748
27.1	0.9732		27.1	0.9729
27.2	0.9732		27.2	0.9729
27.3	0.9711		27.3	0.9748
27.4	0.9742		27.4	0.9787
27.5	0.9721		27.5	0.9758
27.6	0.9783		27.6	0.9739
27.7	0.9752		27.7	0.9797
27.8	0.9732		27.8	0.9758
27.9	0.9742		27.9	0.9797
28	0.9732		28	0.9768
28.1	0.9773		28.1	0.9768
28.2	0.9732		28.2	0.9729
28.3	0.9773		28.3	0.9748
28.4	0.9742		28.4	0.9777
28.5	0.9752		28.5	0.9748
28.6	0.9742		28.6	0.9768
28.7	0.9763		28.7	0.9729
28.8	0.9752		28.8	0.9797
28.9	0.968		28.9	0.9777
29	0.9701		29	0.9758
29.1	0.9701		29.1	0.9787
29.2	0.9783		29.2	0.9758
29.3	0.9783		29.3	0.9768
29.4	0.9711		29.4	0.9806
29.5	0.9721		29.5	0.9787
29.6	0.9711		29.6	0.9768
29.7	0.9732		29.7	0.9806
29.8	0.9752		29.8	0.9777
29.9	0.9763		29.9	0.9777
30	0.969		30	0.9777
30.1	0.9763		30.1	0.9748
30.2	0.9711		30.2	0.9758
30.3	0.9742		30.3	0.9748
30.4	0.9732		30.4	0.9768
30.5	0.9742		30.5	0.9777
30.6	0.9701		30.6	0.9748
30.7	0.9742		30.7	0.9748
30.8	0.9711		30.8	0.9739
30.9	0.9721		30.9	0.9768
31	0.9773		31	0.9758
31.1	0.9742		31.1	0.9719
31.2	0.9732		31.2	0.9748
31.3	0.9732		31.3	0.9748
31.4	0.9721		31.4	0.9777
31.5	0.9742		31.5	0.9748
31.6	0.9763		31.6	0.9787
31.7	0.9742		31.7	0.9729
31.8	0.9752		31.8	0.9768
31.9	0.9732		31.9	0.9777
32	0.9701		32	0.9777
32.1	0.9763		32.1	0.9777
32.2	0.9732		32.2	0.9797
32.3	0.9773		32.3	0.9758
32.4	0.9732		32.4	0.9816
32.5	0.9732		32.5	0.9739
32.6	0.9732		32.6	0.9768
32.7	0.9752		32.7	0.9768
32.8	0.969		32.8	0.9826
32.9	0.9742		32.9	0.9797
33	0.9773		33	0.9758
33.1	0.9711		33.1	0.9787
33.2	0.9742		33.2	0.9806
33.3	0.9783		33.3	0.9748
33.4	0.9742		33.4	0.9758
33.5	0.9742		33.5	0.9787
33.6	0.9742		33.6	0.9787
33.7	0.9742		33.7	0.9748
33.8	0.9721		33.8	0.9758
33.9	0.9711		33.9	0.9797
34	0.9773		34	0.9806
34.1	0.9783		34.1	0.9768
34.2	0.9721		34.2	0.9748
34.3	0.9763		34.3	0.9797
34.4	0.9721		34.4	0.9787
34.5	0.9732		34.5	0.9768
34.6	0.9783		34.6	0.9748
34.7	0.9742		34.7	0.9777
34.8	0.9701		34.8	0.9797
34.9	0.9711		34.9	0.9787
35	0.9742		35	0.9758
35.1	0.9763		35.1	0.9806
35.2	0.9752		35.2	0.9787
35.3	0.9742		35.3	0.9787
35.4	0.9711		35.4	0.9768
35.5	0.9794		35.5	0.9787
35.6	0.9752		35.6	0.9787
35.7	0.9721		35.7	0.9797
35.8	0.9732		35.8	0.9797
35.9	0.9742		35.9	0.9777
36	0.9752		36	0.9787
36.1	0.9732		36.1	0.9787
36.2	0.9763		36.2	0.9787
36.3	0.9763		36.3	0.9826
36.4	0.9763		36.4	0.9797
36.5	0.9783		36.5	0.9787
36.6	0.9763		36.6	0.9777
36.7	0.9752		36.7	0.9768
36.8	0.9752		36.8	0.9806
36.9	0.9742		36.9	0.9748
37	0.9742		37	0.9777
37.1	0.9732		37.1	0.9777
37.2	0.9773		37.2	0.9768
37.3	0.9752		37.3	0.9806
37.4	0.9742		37.4	0.9777
37.5	0.9752		37.5	0.9768
37.6	0.9814		37.6	0.9787
37.7	0.9763		37.7	0.9797
37.8	0.9721		37.8	0.9806
37.9	0.9732		37.9	0.9797
38	0.9783		38	0.9739
38.1	0.9742		38.1	0.9768
38.2	0.9763		38.2	0.9826
38.3	0.9763		38.3	0.9826
38.4	0.9773		38.4	0.9835
38.5	0.9763		38.5	0.9826
38.6	0.9732		38.6	0.9777
38.7	0.9763		38.7	0.9845
38.8	0.9752		38.8	0.9768
38.9	0.9783		38.9	0.9816
39	0.9752		39	0.9806
39.1	0.9794		39.1	0.9787
39.2	0.9742		39.2	0.9777
39.3	0.9763		39.3	0.9787
39.4	0.9783		39.4	0.9787
39.5	0.9773		39.5	0.9768
39.6	0.9794		39.6	0.9797
39.7	0.9763		39.7	0.9806
39.8	0.9742		39.8	0.9768
39.9	0.9752		39.9	0.9826
40	0.9752		40	0.9777
40.1	0.9773		40.1	0.9806
40.2	0.9773		40.2	0.9826
40.3	0.9783		40.3	0.9806
40.4	0.9804		40.4	0.9768
40.5	0.9773		40.5	0.9797
40.6	0.9742		40.6	0.9806
40.7	0.9742		40.7	0.9845
40.8	0.9773		40.8	0.9816
40.9	0.9763		40.9	0.9806
41	0.9763		41	0.9826
41.1	0.9742		41.1	0.9816
41.2	0.9773		41.2	0.9797
41.3	0.9773		41.3	0.9806
41.4	0.9794		41.4	0.9826
41.5	0.9721		41.5	0.9816
41.6	0.9783		41.6	0.9797
41.7	0.9742		41.7	0.9855
41.8	0.9814		41.8	0.9816
41.9	0.9763		41.9	0.9826
42	0.9794		42	0.9806
42.1	0.9804		42.1	0.9797
42.2	0.9783		42.2	0.9797
42.3	0.9752		42.3	0.9816
42.4	0.9732		42.4	0.9806
42.5	0.9732		42.5	0.9797
42.6	0.9763		42.6	0.9797
42.7	0.9752		42.7	0.9768
42.8	0.9773		42.8	0.9797
42.9	0.9752		42.9	0.9845
43	0.9732		43	0.9806
43.1	0.9711		43.1	0.9787
43.2	0.9742		43.2	0.9787
43.3	0.9752		43.3	0.9806
43.4	0.9742		43.4	0.9768
43.5	0.9752		43.5	0.9806
43.6	0.9773		43.6	0.9777
43.7	0.9732		43.7	0.9777
43.8	0.9804		43.8	0.9797
43.9	0.9711		43.9	0.9816
44	0.9783		44	0.9826
44.1	0.9794		44.1	0.9806
44.2	0.9763		44.2	0.9816
44.3	0.9773		44.3	0.9826
44.4	0.9763		44.4	0.9816
44.5	0.9804		44.5	0.9826
44.6	0.9814		44.6	0.9816
44.7	0.9794		44.7	0.9787
44.8	0.9814		44.8	0.9787
44.9	0.9814		44.9	0.9806
45	0.9773		45	0.9826
45.1	0.9763		45.1	0.9806
45.2	0.9732		45.2	0.9787
45.3	0.9763		45.3	0.9845
45.4	0.9752		45.4	0.9806
45.5	0.9773		45.5	0.9787
45.6	0.9804		45.6	0.9826
45.7	0.9783		45.7	0.9816
45.8	0.9783		45.8	0.9835
45.9	0.9763		45.9	0.9835
46	0.9773		46	0.9855
46.1	0.9794		46.1	0.9797
46.2	0.9773		46.2	0.9806
46.3	0.9825		46.3	0.9845
46.4	0.9721		46.4	0.9797
46.5	0.9742		46.5	0.9864
46.6	0.9794		46.6	0.9826
46.7	0.9763		46.7	0.9835
46.8	0.9794		46.8	0.9845
46.9	0.9783		46.9	0.9797
47	0.9825		47	0.9826
47.1	0.9783		47.1	0.9826
47.2	0.9773		47.2	0.9826
47.3	0.9856		47.3	0.9845
47.4	0.9794		47.4	0.9787
47.5	0.9752		47.5	0.9758
47.6	0.9794		47.6	0.9797
47.7	0.9773		47.7	0.9816
47.8	0.9783		47.8	0.9797
47.9	0.9783		47.9	0.9797
48	0.9732		48	0.9874
48.1	0.9783		48.1	0.9845
48.2	0.9783		48.2	0.9826
48.3	0.9763		48.3	0.9816
48.4	0.9763		48.4	0.9816
48.5	0.9804		48.5	0.9787
48.6	0.9763		48.6	0.9816
48.7	0.9845		48.7	0.9806
48.8	0.9814		48.8	0.9806
48.9	0.9773		48.9	0.9797
49	0.9742		49	0.9797
49.1	0.9773		49.1	0.9777
49.2	0.9763		49.2	0.9835
49.3	0.9783		49.3	0.9826
49.4	0.9773		49.4	0.9787
49.5	0.9773		49.5	0.9855
49.6	0.9794		49.6	0.9758
49.7	0.9773		49.7	0.9806
49.8	0.9794		49.8	0.9855
49.9	0.9752		49.9	0.9864
50	0.9783		50	0.9864
50.1	0.9783		50.1	0.9787
50.2	0.9835		50.2	0.9816
50.3	0.9773		50.3	0.9797
50.4	0.9763		50.4	0.9835
50.5	0.9763		50.5	0.9835
50.6	0.9773		50.6	0.9874
50.7	0.9814		50.7	0.9835
50.8	0.9783		50.8	0.9826
50.9	0.9763		50.9	0.9787
51	0.9752		51	0.9845
51.1	0.9752		51.1	0.9806
51.2	0.9794		51.2	0.9826
51.3	0.9804		51.3	0.9874
51.4	0.9804		51.4	0.9806
51.5	0.9752		51.5	0.9787
51.6	0.9773		51.6	0.9787
51.7	0.9814		51.7	0.9816
51.8	0.9763		51.8	0.9787
51.9	0.9804		51.9	0.9835
52	0.9773		52	0.9845
52.1	0.9783		52.1	0.9758
52.2	0.9773		52.2	0.9806
52.3	0.9763		52.3	0.9787
52.4	0.9814		52.4	0.9806
52.5	0.9814		52.5	0.9816
52.6	0.9804		52.6	0.9826
52.7	0.9773		52.7	0.9787
52.8	0.9835		52.8	0.9835
52.9	0.9804		52.9	0.9748
53	0.9732		53	0.9855
53.1	0.9763		53.1	0.9787
53.2	0.9763		53.2	0.9826
53.3	0.9794		53.3	0.9835
53.4	0.9835		53.4	0.9845
53.5	0.9794		53.5	0.9816
53.6	0.9794		53.6	0.9816
53.7	0.9794		53.7	0.9797
53.8	0.9814		53.8	0.9845
53.9	0.9773		53.9	0.9845
54	0.9763		54	0.9845
54.1	0.9752		54.1	0.9826
54.2	0.9783		54.2	0.9816
54.3	0.9773		54.3	0.9816
54.4	0.9763		54.4	0.9816
54.5	0.9804		54.5	0.9806
54.6	0.9804		54.6	0.9855
54.7	0.9783		54.7	0.9797
54.8	0.9742		54.8	0.9816
54.9	0.9804		54.9	0.9855
55	0.9794		55	0.9835
55.1	0.9783		55.1	0.9816
55.2	0.9763		55.2	0.9826
55.3	0.9794		55.3	0.9768
55.4	0.9763		55.4	0.9768
55.5	0.9804		55.5	0.9768
55.6	0.9804		55.6	0.9835
55.7	0.9814		55.7	0.9816
55.8	0.9763		55.8	0.9806
55.9	0.9825		55.9	0.9806
56	0.9804		56	0.9816
56.1	0.9835		56.1	0.9845
56.2	0.9763		56.2	0.9855
56.3	0.9825		56.3	0.9845
56.4	0.9783		56.4	0.9835
56.5	0.9794		56.5	0.9826
56.6	0.9804		56.6	0.9864
56.7	0.9814		56.7	0.9835
56.8	0.9794		56.8	0.9855
56.9	0.9773		56.9	0.9864
57	0.9773		57	0.9845
57.1	0.9773		57.1	0.9835
57.2	0.9794		57.2	0.9845
57.3	0.9814		57.3	0.9826
57.4	0.9783		57.4	0.9874
57.5	0.9783		57.5	0.9835
57.6	0.9752		57.6	0.9913
57.7	0.9794		57.7	0.9845
57.8	0.9814		57.8	0.9835
57.9	0.9845		57.9	0.9826
58	0.9763		58	0.9816
58.1	0.9825		58.1	0.9816
58.2	0.9773		58.2	0.9845
58.3	0.9804		58.3	0.9797
58.4	0.9825		58.4	0.9835
58.5	0.9825		58.5	0.9826
58.6	0.9783		58.6	0.9845
58.7	0.9825		58.7	0.9855
58.8	0.9752		58.8	0.9855
58.9	0.9814		58.9	0.9797
59	0.9814		59	0.9826
59.1	0.9814		59.1	0.9835
59.2	0.9763		59.2	0.9816
59.3	0.9783		59.3	0.9826
59.4	0.9794		59.4	0.9826
59.5	0.9804		59.5	0.9816
59.6	0.9783		59.6	0.9855
59.7	0.9835		59.7	0.9864
59.8	0.9825		59.8	0.9855
59.9	0.9825		59.9	0.9826
60	0.9752		60	0.9855
60.1	0.9804		60.1	0.9826
60.2	0.9825		60.2	0.9826
60.3	0.9825		60.3	0.9855
60.4	0.9814		60.4	0.9835
60.5	0.9814		60.5	0.9826
60.6	0.9773		60.6	0.9864
60.7	0.9804		60.7	0.9806
60.8	0.9835		60.8	0.9835
60.9	0.9866		60.9	0.9806
61	0.9804		61	0.9835
61.1	0.9845		61.1	0.9855
61.2	0.9773		61.2	0.9826
61.3	0.9835		61.3	0.9845
61.4	0.9814		61.4	0.9806
61.5	0.9825		61.5	0.9826
61.6	0.9804		61.6	0.9806
61.7	0.9835		61.7	0.9874
61.8	0.9773		61.8	0.9835
61.9	0.9763		61.9	0.9845
62	0.9856		62	0.9835
62.1	0.9773		62.1	0.9855
62.2	0.9804		62.2	0.9797
62.3	0.9742		62.3	0.9845
62.4	0.9814		62.4	0.9835
62.5	0.9835		62.5	0.9797
62.6	0.9845		62.6	0.9816
62.7	0.9804		62.7	0.9845
62.8	0.9783		62.8	0.9845
62.9	0.9783		62.9	0.9826
63	0.9825		63	0.9797
63.1	0.9804		63.1	0.9835
63.2	0.9763		63.2	0.9845
63.3	0.9794		63.3	0.9826
63.4	0.9814		63.4	0.9855
63.5	0.9835		63.5	0.9855
63.6	0.9794		63.6	0.9835
63.7	0.9732		63.7	0.9806
63.8	0.9742		63.8	0.9855
63.9	0.9814		63.9	0.9816
64	0.9845		64	0.9826
64.1	0.9794		64.1	0.9797
64.2	0.9783		64.2	0.9806
64.3	0.9814		64.3	0.9864
64.4	0.9825		64.4	0.9835
64.5	0.9814		64.5	0.9894
64.6	0.9845		64.6	0.9826
64.7	0.9763		64.7	0.9874
64.8	0.9773		64.8	0.9816
64.9	0.9763		64.9	0.9884
65	0.9814		65	0.9826
65.1	0.9773		65.1	0.9845
65.2	0.9804		65.2	0.9797
65.3	0.9773		65.3	0.9816
65.4	0.9804		65.4	0.9826
65.5	0.9763		65.5	0.9884
65.6	0.9794		65.6	0.9855
65.7	0.9835		65.7	0.9816
65.8	0.9835		65.8	0.9826
65.9	0.9845		65.9	0.9845
66	0.9804		66	0.9855
66.1	0.9773		66.1	0.9855
66.2	0.9825		66.2	0.9816
66.3	0.9804		66.3	0.9845
66.4	0.9835		66.4	0.9835
66.5	0.9773		66.5	0.9845
66.6	0.9773		66.6	0.9806
66.7	0.9825		66.7	0.9845
66.8	0.9814		66.8	0.9835
66.9	0.9763		66.9	0.9855
67	0.9835		67	0.9864
67.1	0.9794		67.1	0.9855
67.2	0.9845		67.2	0.9855
67.3	0.9845		67.3	0.9826
67.4	0.9794		67.4	0.9864
67.5	0.9804		67.5	0.9864
67.6	0.9845		67.6	0.9845
67.7	0.9825		67.7	0.9777
67.8	0.9825		67.8	0.9826
67.9	0.9783		67.9	0.9835
68	0.9835		68	0.9864
68.1	0.9742		68.1	0.9806
68.2	0.9814		68.2	0.9835
68.3	0.9794		68.3	0.9806
68.4	0.9866		68.4	0.9826
68.5	0.9804		68.5	0.9884
68.6	0.9783		68.6	0.9816
68.7	0.9814		68.7	0.9826
68.8	0.9845		68.8	0.9845
68.9	0.9845		68.9	0.9835
69	0.9794		69	0.9845
69.1	0.9835		69.1	0.9864
69.2	0.9825		69.2	0.9864
69.3	0.9845		69.3	0.9835
69.4	0.9835		69.4	0.9806
69.5	0.9773		69.5	0.9845
69.6	0.9814		69.6	0.9845
69.7	0.9825		69.7	0.9884
69.8	0.9835		69.8	0.9787
69.9	0.9773		69.9	0.9845
70	0.9866		70	0.9864
70.1	0.9866		70.1	0.9845
70.2	0.9876		70.2	0.9797
70.3	0.9804		70.3	0.9826
70.4	0.9845		70.4	0.9787
70.5	0.9835		70.5	0.9845
70.6	0.9856		70.6	0.9826
70.7	0.9825		70.7	0.9855
70.8	0.9856		70.8	0.9816
70.9	0.9794		70.9	0.9835
71	0.9794		71	0.9855
71.1	0.9835		71.1	0.9903
71.2	0.9773		71.2	0.9845
71.3	0.9845		71.3	0.9806
71.4	0.9845		71.4	0.9864
71.5	0.9794		71.5	0.9845
71.6	0.9814		71.6	0.9806
71.7	0.9794		71.7	0.9874
71.8	0.9856		71.8	0.9826
71.9	0.9783		71.9	0.9864
72	0.9835		72	0.9845
72.1	0.9814		72.1	0.9806
72.2	0.9825		72.2	0.9835
72.3	0.9835		72.3	0.9806
72.4	0.9835		72.4	0.9845
72.5	0.9835		72.5	0.9826
72.6	0.9835		72.6	0.9864
72.7	0.9783		72.7	0.9884
72.8	0.9814		72.8	0.9826
72.9	0.9794		72.9	0.9826
73	0.9866		73	0.9835
73.1	0.9814		73.1	0.9835
73.2	0.9856		73.2	0.9826
73.3	0.9794		73.3	0.9845
73.4	0.9794		73.4	0.9855
73.5	0.9773		73.5	0.9855
73.6	0.9825		73.6	0.9835
73.7	0.9794		73.7	0.9874
73.8	0.9825		73.8	0.9874
73.9	0.9845		73.9	0.9884
74	0.9856		74	0.9894
74.1	0.9783		74.1	0.9835
74.2	0.9845		74.2	0.9845
74.3	0.9773		74.3	0.9845
74.4	0.9825		74.4	0.9874
74.5	0.9794		74.5	0.9806
74.6	0.9845		74.6	0.9864
74.7	0.9825		74.7	0.9864
74.8	0.9845		74.8	0.9835
74.9	0.9804		74.9	0.9835
75	0.9773		75	0.9835
75.1	0.9794		75.1	0.9864
75.2	0.9835		75.2	0.9826
75.3	0.9814		75.3	0.9826
75.4	0.9835		75.4	0.9845
75.5	0.9783		75.5	0.9855
75.6	0.9814		75.6	0.9835
75.7	0.9856		75.7	0.9797
75.8	0.9794		75.8	0.9816
75.9	0.9814		75.9	0.9835
76	0.9825		76	0.9845
76.1	0.9763		76.1	0.9855
76.2	0.9856		76.2	0.9835
76.3	0.9794		76.3	0.9816
76.4	0.9835		76.4	0.9826
76.5	0.9835		76.5	0.9835
76.6	0.9825		76.6	0.9845
76.7	0.9814		76.7	0.9855
76.8	0.9794		76.8	0.9816
76.9	0.9763		76.9	0.9826
77	0.9814		77	0.9806
77.1	0.9835		77.1	0.9845
77.2	0.9866		77.2	0.9855
77.3	0.9814		77.3	0.9845
77.4	0.9825		77.4	0.9903
77.5	0.9804		77.5	0.9855
77.6	0.9783		77.6	0.9894
77.7	0.9794		77.7	0.9864
77.8	0.9825		77.8	0.9835
77.9	0.9825		77.9	0.9806
78	0.9845		78	0.9787
78.1	0.9814		78.1	0.9845
78.2	0.9814		78.2	0.9884
78.3	0.9835		78.3	0.9855
78.4	0.9794		78.4	0.9855
78.5	0.9804		78.5	0.9855
78.6	0.9773		78.6	0.9855
78.7	0.9845		78.7	0.9806
78.8	0.9804		78.8	0.9845
78.9	0.9804		78.9	0.9835
79	0.9804		79	0.9864
79.1	0.9835		79.1	0.9835
79.2	0.9856		79.2	0.9864
79.3	0.9845		79.3	0.9826
79.4	0.9804		79.4	0.9835
79.5	0.9845		79.5	0.9855
79.6	0.9845		79.6	0.9855
79.7	0.9866		79.7	0.9806
79.8	0.9804		79.8	0.9864
79.9	0.9845		79.9	0.9864
80	0.9794		80	0.9864
80.1	0.9845		80.1	0.9835
80.2	0.9773		80.2	0.9903
80.3	0.9783		80.3	0.9845
80.4	0.9825		80.4	0.9855
80.5	0.9814		80.5	0.9816
80.6	0.9783		80.6	0.9845
80.7	0.9866		80.7	0.9816
80.8	0.9845		80.8	0.9874
80.9	0.9825		80.9	0.9835
81	0.9804		81	0.9845
81.1	0.9825		81.1	0.9855
81.2	0.9856		81.2	0.9787
81.3	0.9876		81.3	0.9806
81.4	0.9783		81.4	0.9845
81.5	0.9856		81.5	0.9845
81.6	0.9825		81.6	0.9874
81.7	0.9825		81.7	0.9874
81.8	0.9804		81.8	0.9884
81.9	0.9794		81.9	0.9816
82	0.9814		82	0.9855
82.1	0.9856		82.1	0.9826
82.2	0.9804		82.2	0.9874
82.3	0.9866		82.3	0.9826
82.4	0.9866		82.4	0.9826
82.5	0.9876		82.5	0.9855
82.6	0.9845		82.6	0.9894
82.7	0.9876		82.7	0.9855
82.8	0.9794		82.8	0.9874
82.9	0.9835		82.9	0.9864
83	0.9825		83	0.9874
83.1	0.9876		83.1	0.9855
83.2	0.9825		83.2	0.9855
83.3	0.9845		83.3	0.9835
83.4	0.9814		83.4	0.9816
83.5	0.9845		83.5	0.9845
83.6	0.9825		83.6	0.9864
83.7	0.9814		83.7	0.9835
83.8	0.9835		83.8	0.9864
83.9	0.9835		83.9	0.9884
84	0.9773		84	0.9835
84.1	0.9876		84.1	0.9835
84.2	0.9835		84.2	0.9894
84.3	0.9804		84.3	0.9855
84.4	0.9845		84.4	0.9826
84.5	0.9835		84.5	0.9845
84.6	0.9845		84.6	0.9874
84.7	0.9845		84.7	0.9835
84.8	0.9783		84.8	0.9845
84.9	0.9835		84.9	0.9864
85	0.9835		85	0.9864
85.1	0.9825		85.1	0.9845
85.2	0.9835		85.2	0.9826
85.3	0.9773		85.3	0.9894
85.4	0.9835		85.4	0.9835
85.5	0.9825		85.5	0.9864
85.6	0.9866		85.6	0.9855
85.7	0.9897		85.7	0.9884
85.8	0.9845		85.8	0.9855
85.9	0.9886		85.9	0.9874
86	0.9897		86	0.9845
86.1	0.9825		86.1	0.9894
86.2	0.9835		86.2	0.9894
86.3	0.9804		86.3	0.9884
86.4	0.9876		86.4	0.9845
86.5	0.9866		86.5	0.9845
86.6	0.9825		86.6	0.9855
86.7	0.9825		86.7	0.9855
86.8	0.9814		86.8	0.9845
86.9	0.9866		86.9	0.9826
87	0.9886		87	0.9855
87.1	0.9845		87.1	0.9864
87.2	0.9794		87.2	0.9835
87.3	0.9814		87.3	0.9845
87.4	0.9804		87.4	0.9855
87.5	0.9835		87.5	0.9797
87.6	0.9825		87.6	0.9864
87.7	0.9835		87.7	0.9845
87.8	0.9835		87.8	0.9826
87.9	0.9907		87.9	0.9835
88	0.9825		88	0.9806
88.1	0.9835		88.1	0.9864
88.2	0.9825		88.2	0.9845
88.3	0.9876		88.3	0.9864
88.4	0.9825		88.4	0.9845
88.5	0.9814		88.5	0.9884
88.6	0.9835		88.6	0.9835
88.7	0.9845		88.7	0.9864
88.8	0.9814		88.8	0.9845
88.9	0.9825		88.9	0.9835
89	0.9825		89	0.9874
89.1	0.9845		89.1	0.9855
89.2	0.9845		89.2	0.9816
89.3	0.9886		89.3	0.9864
89.4	0.9794		89.4	0.9845
89.5	0.9856		89.5	0.9864
89.6	0.9825		89.6	0.9835
89.7	0.9835		89.7	0.9894
89.8	0.9825		89.8	0.9806
89.9	0.9814		89.9	0.9816
90	0.9825		90	0.9845
90.1	0.9876		90.1	0.9884
90.2	0.9794		90.2	0.9874
90.3	0.9886		90.3	0.9864
90.4	0.9835		90.4	0.9835
90.5	0.9845		90.5	0.9864
90.6	0.9856		90.6	0.9855
90.7	0.9866		90.7	0.9845
90.8	0.9835		90.8	0.9826
90.9	0.9856		90.9	0.9864
91	0.9835		91	0.9826
91.1	0.9773		91.1	0.9903
91.2	0.9804		91.2	0.9874
91.3	0.9845		91.3	0.9894
91.4	0.9814		91.4	0.9874
91.5	0.9835		91.5	0.9874
91.6	0.9835		91.6	0.9835
91.7	0.9835		91.7	0.9864
91.8	0.9845		91.8	0.9826
91.9	0.9814		91.9	0.9845
92	0.9835		92	0.9855
92.1	0.9886		92.1	0.9835
92.2	0.9866		92.2	0.9845
92.3	0.9835		92.3	0.9864
92.4	0.9845		92.4	0.9826
92.5	0.9845		92.5	0.9884
92.6	0.9845		92.6	0.9845
92.7	0.9845		92.7	0.9845
92.8	0.9814		92.8	0.9864
92.9	0.9856		92.9	0.9855
93	0.9856		93	0.9864
93.1	0.9876		93.1	0.9816
93.2	0.9814		93.2	0.9864
93.3	0.9886		93.3	0.9855
93.4	0.9835		93.4	0.9874
93.5	0.9876		93.5	0.9806
93.6	0.9856		93.6	0.9855
93.7	0.9866		93.7	0.9855
93.8	0.9825		93.8	0.9826
93.9	0.9835		93.9	0.9816
94	0.9835		94	0.9864
94.1	0.9856		94.1	0.9845
94.2	0.9886		94.2	0.9845
94.3	0.9825		94.3	0.9874
94.4	0.9783		94.4	0.9816
94.5	0.9835		94.5	0.9894
94.6	0.9814		94.6	0.9874
94.7	0.9866		94.7	0.9874
94.8	0.9835		94.8	0.9855
94.9	0.9845		94.9	0.9835
95	0.9886		95	0.9874
95.1	0.9804		95.1	0.9845
95.2	0.9845		95.2	0.9874
95.3	0.9845		95.3	0.9884
95.4	0.9845		95.4	0.9874
95.5	0.9814		95.5	0.9894
95.6	0.9866		95.6	0.9855
95.7	0.9856		95.7	0.9826
95.8	0.9845		95.8	0.9855
95.9	0.9845		95.9	0.9864
96	0.9825		96	0.9845
96.1	0.9835		96.1	0.9816
96.2	0.9876		96.2	0.9855
96.3	0.9845		96.3	0.9855
96.4	0.9866		96.4	0.9884
96.5	0.9773		96.5	0.9884
96.6	0.9876		96.6	0.9884
96.7	0.9835		96.7	0.9855
96.8	0.9886		96.8	0.9903
96.9	0.9835		96.9	0.9903
97	0.9794		97	0.9855
97.1	0.9814		97.1	0.9855
97.2	0.9886		97.2	0.9864
97.3	0.9866		97.3	0.9855
97.4	0.9856		97.4	0.9845
97.5	0.9856		97.5	0.9855
97.6	0.9835		97.6	0.9864
97.7	0.9845		97.7	0.9864
97.8	0.9876		97.8	0.9816
97.9	0.9835		97.9	0.9913
98	0.9835		98	0.9874
98.1	0.9876		98.1	0.9855
98.2	0.9845		98.2	0.9845
98.3	0.9866		98.3	0.9874
98.4	0.9876		98.4	0.9845
98.5	0.9856		98.5	0.9894
98.6	0.9876		98.6	0.9874
98.7	0.9886		98.7	0.9884
98.8	0.9845		98.8	0.9845
98.9	0.9825		98.9	0.9894
99	0.9835		99	0.9884
99.1	0.9825		99.1	0.9864
99.2	0.9814		99.2	0.9826
99.3	0.9804		99.3	0.9903
99.4	0.9814		99.4	0.9903
99.5	0.9825		99.5	0.9874
99.6	0.9876		99.6	0.9894
99.7	0.9866		99.7	0.9845
99.8	0.9907		99.8	0.9874
99.9	0.9845		99.9	0.9835
100	0.9866		100	0.9864
100.1	0.9845		100.1	0.9855
100.2	0.9845		100.2	0.9884
100.3	0.9845		100.3	0.9835
100.4	0.9835		100.4	0.9874
100.5	0.9856		100.5	0.9835
100.6	0.9856		100.6	0.9923
100.7	0.9835		100.7	0.9894
100.8	0.9804		100.8	0.9864
100.9	0.9876		100.9	0.9874
101	0.9897		101	0.9864
101.1	0.9845		101.1	0.9855
101.2	0.9856		101.2	0.9855
101.3	0.9876		101.3	0.9835
101.4	0.9866		101.4	0.9913
101.5	0.9886		101.5	0.9874
101.6	0.9856		101.6	0.9913
101.7	0.9845		101.7	0.9855
101.8	0.9886		101.8	0.9835
101.9	0.9866		101.9	0.9787
102	0.9814		102	0.9826
102.1	0.9845		102.1	0.9874
102.2	0.9856		102.2	0.9845
102.3	0.9886		102.3	0.9855
102.4	0.9886		102.4	0.9855
102.5	0.9886		102.5	0.9864
102.6	0.9876		102.6	0.9884
102.7	0.9876		102.7	0.9835
102.8	0.9866		102.8	0.9845
102.9	0.9856		102.9	0.9884
103	0.9835		103	0.9845
103.1	0.9845		103.1	0.9884
103.2	0.9866		103.2	0.9903
103.3	0.9845		103.3	0.9835
103.4	0.9825		103.4	0.9845
103.5	0.9876		103.5	0.9835
103.6	0.9845		103.6	0.9845
103.7	0.9825		103.7	0.9835
103.8	0.9814		103.8	0.9835
103.9	0.9835		103.9	0.9835
104	0.9886		104	0.9903
104.1	0.9845		104.1	0.9855
104.2	0.9866		104.2	0.9864
104.3	0.9866		104.3	0.9884
104.4	0.9856		104.4	0.9855
104.5	0.9794		104.5	0.9884
104.6	0.9866		104.6	0.9845
104.7	0.9876		104.7	0.9874
104.8	0.9825		104.8	0.9835
104.9	0.9804		104.9	0.9884
105	0.9845		105	0.9855
105.1	0.9783		105.1	0.9874
105.2	0.9845		105.2	0.9855
105.3	0.9876		105.3	0.9835
105.4	0.9876		105.4	0.9874
105.5	0.9845		105.5	0.9903
105.6	0.9876		105.6	0.9864
105.7	0.9835		105.7	0.9884
105.8	0.9886		105.8	0.9845
105.9	0.9804		105.9	0.9835
106	0.9845		106	0.9855
106.1	0.9866		106.1	0.9864
106.2	0.9856		106.2	0.9884
106.3	0.9845		106.3	0.9874
106.4	0.9907		106.4	0.9826
106.5	0.9907		106.5	0.9864
106.6	0.9897		106.6	0.9903
106.7	0.9794		106.7	0.9894
106.8	0.9866		106.8	0.9884
106.9	0.9856		106.9	0.9884
107	0.9835		107	0.9874
107.1	0.9794		107.1	0.9864
107.2	0.9825		107.2	0.9864
107.3	0.9856		107.3	0.9835
107.4	0.9897		107.4	0.9884
107.5	0.9845		107.5	0.9845
107.6	0.9876		107.6	0.9864
107.7	0.9876		107.7	0.9894
107.8	0.9856		107.8	0.9923
107.9	0.9835		107.9	0.9884
108	0.9866		108	0.9864
108.1	0.9835		108.1	0.9884
108.2	0.9856		108.2	0.9855
108.3	0.9825		108.3	0.9855
108.4	0.9814		108.4	0.9864
108.5	0.9814		108.5	0.9903
108.6	0.9835		108.6	0.9835
108.7	0.9825		108.7	0.9894
108.8	0.9783		108.8	0.9903
108.9	0.9825		108.9	0.9874
109	0.9876		109	0.9874
109.1	0.9845		109.1	0.9874
109.2	0.9856		109.2	0.9855
109.3	0.9814		109.3	0.9894
109.4	0.9897		109.4	0.9855
109.5	0.9835		109.5	0.9855
109.6	0.9835		109.6	0.9874
109.7	0.9835		109.7	0.9845
109.8	0.9845		109.8	0.9894
109.9	0.9856		109.9	0.9913
110	0.9845		110	0.9884
110.1	0.9876		110.1	0.9884
110.2	0.9856		110.2	0.9874
110.3	0.9897		110.3	0.9864
110.4	0.9825		110.4	0.9845
110.5	0.9845		110.5	0.9874
110.6	0.9845		110.6	0.9855
110.7	0.9897		110.7	0.9855
110.8	0.9825		110.8	0.9845
110.9	0.9876		110.9	0.9855
111	0.9897		111	0.9835
111.1	0.9907		111.1	0.9864
111.2	0.9876		111.2	0.9884
111.3	0.9866		111.3	0.9835
111.4	0.9825		111.4	0.9855
111.5	0.9876		111.5	0.9864
111.6	0.9886		111.6	0.9835
111.7	0.9866		111.7	0.9913
111.8	0.9866		111.8	0.9855
111.9	0.9907		111.9	0.9894
112	0.9856		112	0.9874
112.1	0.9856		112.1	0.9874
112.2	0.9876		112.2	0.9874
112.3	0.9886		112.3	0.9864
112.4	0.9928		112.4	0.9903
112.5	0.9907		112.5	0.9874
112.6	0.9876		112.6	0.9864
112.7	0.9856		112.7	0.9894
112.8	0.9876		112.8	0.9855
112.9	0.9866		112.9	0.9903
113	0.9835		113	0.9855
113.1	0.9835		113.1	0.9864
113.2	0.9876		113.2	0.9864
113.3	0.9876		113.3	0.9874
113.4	0.9886		113.4	0.9903
113.5	0.9917		113.5	0.9894
113.6	0.9866		113.6	0.9864
113.7	0.9856		113.7	0.9874
113.8	0.9825		113.8	0.9855
113.9	0.9845		113.9	0.9913
114	0.9897		114	0.9894
114.1	0.9866		114.1	0.9894
114.2	0.9866		114.2	0.9845
114.3	0.9856		114.3	0.9864
114.4	0.9856		114.4	0.9874
114.5	0.9886		114.5	0.9913
114.6	0.9886		114.6	0.9864
114.7	0.9876		114.7	0.9874
114.8	0.9845		114.8	0.9903
114.9	0.9856		114.9	0.9874
115	0.9876		115	0.9855
115.1	0.9835		115.1	0.9903
115.2	0.9845		115.2	0.9913
115.3	0.9866		115.3	0.9894
115.4	0.9897		115.4	0.9855
115.5	0.9897		115.5	0.9874
115.6	0.9886		115.6	0.9874
115.7	0.9897		115.7	0.9845
115.8	0.9835		115.8	0.9903
115.9	0.9845		115.9	0.9874
116	0.9825		116	0.9845
116.1	0.9886		116.1	0.9845
116.2	0.9866		116.2	0.9894
116.3	0.9814		116.3	0.9845
116.4	0.9866		116.4	0.9835
116.5	0.9856		116.5	0.9864
116.6	0.9835		116.6	0.9874
116.7	0.9866		116.7	0.9884
116.8	0.9804		116.8	0.9874
116.9	0.9845		116.9	0.9884
117	0.9835		117	0.9864
117.1	0.9876		117.1	0.9874
117.2	0.9866		117.2	0.9903
117.3	0.9856		117.3	0.9855
117.4	0.9866		117.4	0.9874
117.5	0.9886		117.5	0.9864
117.6	0.9845		117.6	0.9874
117.7	0.9886		117.7	0.9864
117.8	0.9886		117.8	0.9923
117.9	0.9886		117.9	0.9903
118	0.9866		118	0.9864
118.1	0.9886		118.1	0.9923
118.2	0.9897		118.2	0.9864
118.3	0.9886		118.3	0.9884
118.4	0.9886		118.4	0.9874
118.5	0.9876		118.5	0.9855
118.6	0.9856		118.6	0.9864
118.7	0.9856		118.7	0.9835
118.8	0.9825		118.8	0.9874
118.9	0.9835		118.9	0.9845
119	0.9845		119	0.9894
119.1	0.9876		119.1	0.9874
119.2	0.9825		119.2	0.9894
119.3	0.9866		119.3	0.9874
119.4	0.9825		119.4	0.9855
119.5	0.9886		119.5	0.9855
119.6	0.9886		119.6	0.9884
119.7	0.9845		119.7	0.9884
119.8	0.9866		119.8	0.9884
119.9	0.9897		119.9	0.9894
120	0.9825		120	0.9923
120.1	0.9835		120.1	0.9884
120.2	0.9814		120.2	0.9884
120.3	0.9897		120.3	0.9874
120.4	0.9886		120.4	0.9903
120.5	0.9876		120.5	0.9903
120.6	0.9825		120.6	0.9894
120.7	0.9876		120.7	0.9894
120.8	0.9886		120.8	0.9894
120.9	0.9845		120.9	0.9864
121	0.9917		121	0.9874
121.1	0.9876		121.1	0.9884
121.2	0.9794		121.2	0.9894
121.3	0.9845		121.3	0.9874
121.4	0.9886		121.4	0.9884
121.5	0.9876		121.5	0.9894
121.6	0.9886		121.6	0.9894
121.7	0.9876		121.7	0.9942
121.8	0.9845		121.8	0.9864
121.9	0.9856		121.9	0.9855
122	0.9866		122	0.9913
122.1	0.9876		122.1	0.9845
122.2	0.9825		122.2	0.9894
122.3	0.9866		122.3	0.9913
122.4	0.9825		122.4	0.9874
122.5	0.9876		122.5	0.9864
122.6	0.9886		122.6	0.9932
122.7	0.9825		122.7	0.9884
122.8	0.9856		122.8	0.9884
122.9	0.9866		122.9	0.9864
123	0.9856		123	0.9894
123.1	0.9866		123.1	0.9835
123.2	0.9907		123.2	0.9835
123.3	0.9886		123.3	0.9903
123.4	0.9897		123.4	0.9884
123.5	0.9897		123.5	0.9884
123.6	0.9845		123.6	0.9952
123.7	0.9876		123.7	0.9874
123.8	0.9876		123.8	0.9894
123.9	0.9876		123.9	0.9884
124	0.9917		124	0.9884
124.1	0.9866		124.1	0.9903
124.2	0.9876		124.2	0.9894
124.3	0.9876		124.3	0.9894
124.4	0.9835		124.4	0.9903
124.5	0.9876		124.5	0.9864
124.6	0.9928		124.6	0.9932
124.7	0.9886		124.7	0.9845
124.8	0.9825		124.8	0.9903
124.9	0.9856		124.9	0.9855
125	0.9856		125	0.9903
125.1	0.9866		125.1	0.9874
125.2	0.9804		125.2	0.9923
125.3	0.9917		125.3	0.9884
125.4	0.9866		125.4	0.9923
125.5	0.9856		125.5	0.9884
125.6	0.9835		125.6	0.9884
125.7	0.9856		125.7	0.9884
125.8	0.9876		125.8	0.9894
125.9	0.9845		125.9	0.9884
126	0.9886		126	0.9894
126.1	0.9886		126.1	0.9845
126.2	0.9856		126.2	0.9826
126.3	0.9876		126.3	0.9874
126.4	0.9866		126.4	0.9855
126.5	0.9825		126.5	0.9913
126.6	0.9866		126.6	0.9942
126.7	0.9876		126.7	0.9864
126.8	0.9825		126.8	0.9913
126.9	0.9866		126.9	0.9874
127	0.9825		127	0.9835
127.1	0.9825		127.1	0.9816
127.2	0.9845		127.2	0.9845
127.3	0.9907		127.3	0.9874
127.4	0.9866		127.4	0.9884
127.5	0.9876		127.5	0.9874
127.6	0.9856		127.6	0.9884
127.7	0.9856		127.7	0.9826
127.8	0.9825		127.8	0.9845
127.9	0.9814		127.9	0.9874
128	0.9886		128	0.9855
128.1	0.9845		128.1	0.9874
128.2	0.9845		128.2	0.9864
128.3	0.9835		128.3	0.9903
128.4	0.9845		128.4	0.9874
128.5	0.9845		128.5	0.9894
128.6	0.9814		128.6	0.9864
128.7	0.9845		128.7	0.9855
128.8	0.9825		128.8	0.9835
128.9	0.9835		128.9	0.9884
129	0.9856		129	0.9855
129.1	0.9866		129.1	0.9894
129.2	0.9886		129.2	0.9952
129.3	0.9938		129.3	0.9894
129.4	0.9938		129.4	0.9932
129.5	0.9876		129.5	0.9894
129.6	0.9897		129.6	0.9884
129.7	0.9897		129.7	0.9884
129.8	0.9866		129.8	0.9855
129.9	0.9845		129.9	0.9855
130	0.9917		130	0.9932
130.1	0.9886		130.1	0.9894
130.2	0.9886		130.2	0.9894
130.3	0.9866		130.3	0.9923
130.4	0.9917		130.4	0.9903
130.5	0.9876		130.5	0.9903
130.6	0.9907		130.6	0.9826
130.7	0.9876		130.7	0.9845
130.8	0.9928		130.8	0.9864
130.9	0.9876		130.9	0.9913
131	0.9856		131	0.9874
131.1	0.9856		131.1	0.9874
131.2	0.9886		131.2	0.9845
131.3	0.9866		131.3	0.9864
131.4	0.9897		131.4	0.9874
131.5	0.9897		131.5	0.9884
131.6	0.9928		131.6	0.9884
131.7	0.9907		131.7	0.9903
131.8	0.9907		131.8	0.9884
131.9	0.9886		131.9	0.9903
132	0.9907		132	0.9855
132.1	0.9907		132.1	0.9903
132.2	0.9876		132.2	0.9845
132.3	0.9886		132.3	0.9903
132.4	0.9907		132.4	0.9903
132.5	0.9845		132.5	0.9942
132.6	0.9897		132.6	0.9894
132.7	0.9794		132.7	0.9874
132.8	0.9886		132.8	0.9835
132.9	0.9876		132.9	0.9923
133	0.9886		133	0.9864
133.1	0.9886		133.1	0.9884
133.2	0.9845		133.2	0.9903
133.3	0.9825		133.3	0.9874
133.4	0.9897		133.4	0.9884
133.5	0.9907		133.5	0.9923
133.6	0.9886		133.6	0.9855
133.7	0.9866		133.7	0.9913
133.8	0.9886		133.8	0.9845
133.9	0.9886		133.9	0.9923
134	0.9866		134	0.9816
134.1	0.9845		134.1	0.9894
134.2	0.9856		134.2	0.9864
134.3	0.9907		134.3	0.9845
134.4	0.9845		134.4	0.9826
134.5	0.9825		134.5	0.9874
134.6	0.9845		134.6	0.9864
134.7	0.9866		134.7	0.9884
134.8	0.9845		134.8	0.9894
134.9	0.9856		134.9	0.9903
135	0.9866		135	0.9864
135.1	0.9866		135.1	0.9864
135.2	0.9917		135.2	0.9855
135.3	0.9856		135.3	0.9864
135.4	0.9917		135.4	0.9855
135.5	0.9866		135.5	0.9884
135.6	0.9835		135.6	0.9864
135.7	0.9825		135.7	0.9874
135.8	0.9866		135.8	0.9903
135.9	0.9835		135.9	0.9874
136	0.9876		136	0.9913
136.1	0.9938		136.1	0.9855
136.2	0.9825		136.2	0.9884
136.3	0.9897		136.3	0.9864
136.4	0.9897		136.4	0.9864
136.5	0.9907		136.5	0.9845
136.6	0.9917		136.6	0.9855
136.7	0.9876		136.7	0.9884
136.8	0.9856		136.8	0.9864
136.9	0.9845		136.9	0.9864
137	0.9897		137	0.9874
137.1	0.9845		137.1	0.9864
137.2	0.9856		137.2	0.9894
137.3	0.9917		137.3	0.9903
137.4	0.9856		137.4	0.9884
137.5	0.9866		137.5	0.9874
137.6	0.9886		137.6	0.9923
137.7	0.9876		137.7	0.9884
137.8	0.9866		137.8	0.9864
137.9	0.9825		137.9	0.9874
138	0.9856		138	0.9913
138.1	0.9845		138.1	0.9913
138.2	0.9897		138.2	0.9894
138.3	0.9897		138.3	0.9884
138.4	0.9897		138.4	0.9884
138.5	0.9897		138.5	0.9884
138.6	0.9907		138.6	0.9913
138.7	0.9876		138.7	0.9884
138.8	0.9845		138.8	0.9903
138.9	0.9886		138.9	0.9874
139	0.9897		139	0.9884
139.1	0.9886		139.1	0.9845
139.2	0.9907		139.2	0.9884
139.3	0.9907		139.3	0.9884
139.4	0.9876		139.4	0.9942
139.5	0.9866		139.5	0.9903
139.6	0.9866		139.6	0.9874
139.7	0.9866		139.7	0.9903
139.8	0.9856		139.8	0.9894
139.9	0.9866		139.9	0.9835
140	0.9845		140	0.9874
140.1	0.9897		140.1	0.9845
140.2	0.9845		140.2	0.9864
140.3	0.9886		140.3	0.9864
140.4	0.9876		140.4	0.9903
140.5	0.9876		140.5	0.9864
140.6	0.9886		140.6	0.9903
140.7	0.9876		140.7	0.9903
140.8	0.9886		140.8	0.9874
140.9	0.9897		140.9	0.9864
141	0.9876		141	0.9903
141.1	0.9866		141.1	0.9855
141.2	0.9845		141.2	0.9923
141.3	0.9876		141.3	0.9874
141.4	0.9845		141.4	0.9864
141.5	0.9907		141.5	0.9874
141.6	0.9804		141.6	0.9903
141.7	0.9866		141.7	0.9835
141.8	0.9876		141.8	0.9884
141.9	0.9886		141.9	0.9884
142	0.9825		142	0.9913
142.1	0.9845		142.1	0.9845
142.2	0.9886		142.2	0.9874
142.3	0.9907		142.3	0.9884
142.4	0.9897		142.4	0.9884
142.5	0.9835		142.5	0.9913
142.6	0.9897		142.6	0.9884
142.7	0.9897		142.7	0.9855
142.8	0.9876		142.8	0.9884
142.9	0.9907		142.9	0.9864
143	0.9866		143	0.9884
143.1	0.9907		143.1	0.9864
143.2	0.9866		143.2	0.9903
143.3	0.9897		143.3	0.9884
143.4	0.9897		143.4	0.9894
143.5	0.9876		143.5	0.9884
143.6	0.9897		143.6	0.9884
143.7	0.9897		143.7	0.9884
143.8	0.9886		143.8	0.9932
143.9	0.9886		143.9	0.9884
144	0.9866		144	0.9874
144.1	0.9876		144.1	0.9894
144.2	0.9897		144.2	0.9884
144.3	0.9856		144.3	0.9913
144.4	0.9856		144.4	0.9855
144.5	0.9886		144.5	0.9864
144.6	0.9866		144.6	0.9874
144.7	0.9876		144.7	0.9903
144.8	0.9876		144.8	0.9884
144.9	0.9897		144.9	0.9874
145	0.9866		145	0.9864
145.1	0.9886		145.1	0.9884
145.2	0.9886		145.2	0.9855
145.3	0.9928		145.3	0.9874
145.4	0.9886		145.4	0.9874
145.5	0.9876		145.5	0.9884
145.6	0.9866		145.6	0.9864
145.7	0.9907		145.7	0.9874
145.8	0.9897		145.8	0.9913
145.9	0.9876		145.9	0.9884
146	0.9866		146	0.9874
146.1	0.9948		146.1	0.9884
146.2	0.9866		146.2	0.9864
146.3	0.9845		146.3	0.9845
146.4	0.9866		146.4	0.9874
146.5	0.9886		146.5	0.9923
146.6	0.9886		146.6	0.9864
146.7	0.9897		146.7	0.9903
146.8	0.9856		146.8	0.9894
146.9	0.9917		146.9	0.9884
147	0.9845		147	0.9884
147.1	0.9876		147.1	0.9864
147.2	0.9845		147.2	0.9874
147.3	0.9897		147.3	0.9864
147.4	0.9876		147.4	0.9894
147.5	0.9856		147.5	0.9855
147.6	0.9825		147.6	0.9864
147.7	0.9866		147.7	0.9894
147.8	0.9866		147.8	0.9903
147.9	0.9835		147.9	0.9874
148	0.9835		148	0.9864
148.1	0.9917		148.1	0.9874
148.2	0.9907		148.2	0.9903
148.3	0.9907		148.3	0.9913
148.4	0.9928		148.4	0.9903
148.5	0.9907		148.5	0.9874
148.6	0.9835		148.6	0.9884
148.7	0.9886		148.7	0.9894
148.8	0.9886		148.8	0.9874
148.9	0.9866		148.9	0.9874
149	0.9866		149	0.9826
149.1	0.9886		149.1	0.9855
149.2	0.9907		149.2	0.9894
149.3	0.9897		149.3	0.9874
149.4	0.9845		149.4	0.9884
149.5	0.9917		149.5	0.9884
149.6	0.9866		149.6	0.9884
149.7	0.9866		149.7	0.9864
149.8	0.9845		149.8	0.9884
149.9	0.9886		149.9	0.9884
150	0.9886		150	0.9874
150.1	0.9907		150.1	0.9864
150.2	0.9866		150.2	0.9845
150.3	0.9907		150.3	0.9855
150.4	0.9907		150.4	0.9855
150.5	0.9897		150.5	0.9864
150.6	0.9876		150.6	0.9855
150.7	0.9907		150.7	0.9923
150.8	0.9866		150.8	0.9894
150.9	0.9856		150.9	0.9894
151	0.9845		151	0.9894
151.1	0.9876		151.1	0.9903
151.2	0.9876		151.2	0.9855
151.3	0.9856		151.3	0.9903
151.4	0.9876		151.4	0.9855
151.5	0.9876		151.5	0.9884
151.6	0.9897		151.6	0.9864
151.7	0.9876		151.7	0.9913
151.8	0.9917		151.8	0.9903
151.9	0.9897		151.9	0.9913
152	0.9866		152	0.9874
152.1	0.9897		152.1	0.9874
152.2	0.9907		152.2	0.9894
152.3	0.9835		152.3	0.9923
152.4	0.9876		152.4	0.9884
152.5	0.9856		152.5	0.9894
152.6	0.9886		152.6	0.9864
152.7	0.9856		152.7	0.9874
152.8	0.9897		152.8	0.9845
152.9	0.9917		152.9	0.9894
153	0.9897		153	0.9855
153.1	0.9938		153.1	0.9903
153.2	0.9938		153.2	0.9894
153.3	0.9886		153.3	0.9884
153.4	0.9866		153.4	0.9874
153.5	0.9866		153.5	0.9826
153.6	0.9928		153.6	0.9855
153.7	0.9917		153.7	0.9835
153.8	0.9917		153.8	0.9864
153.9	0.9917		153.9	0.9894
154	0.9876		154	0.9874
154.1	0.9835		154.1	0.9855
154.2	0.9917		154.2	0.9864
154.3	0.9886		154.3	0.9884
154.4	0.9917		154.4	0.9903
154.5	0.9876		154.5	0.9874
154.6	0.9928		154.6	0.9855
154.7	0.9897		154.7	0.9894
154.8	0.9866		154.8	0.9835
154.9	0.9897		154.9	0.9923
155	0.9886		155	0.9874
155.1	0.9886		155.1	0.9903
155.2	0.9886		155.2	0.9855
155.3	0.9897		155.3	0.9855
155.4	0.9907		155.4	0.9874
155.5	0.9866		155.5	0.9884
155.6	0.9897		155.6	0.9884
155.7	0.9886		155.7	0.9826
155.8	0.9845		155.8	0.9894
155.9	0.9835		155.9	0.9903
156	0.9897		156	0.9961
156.1	0.9897		156.1	0.9903
156.2	0.9876		156.2	0.9913
156.3	0.9897		156.3	0.9884
156.4	0.9886		156.4	0.9845
156.5	0.9876		156.5	0.9903
156.6	0.9876		156.6	0.9903
156.7	0.9866		156.7	0.9864
156.8	0.9907		156.8	0.9884
156.9	0.9907		156.9	0.9923
157	0.9907		157	0.9913
157.1	0.9917		157.1	0.9913
157.2	0.9856		157.2	0.9874
157.3	0.9897		157.3	0.9913
157.4	0.9917		157.4	0.9903
157.5	0.9938		157.5	0.9884
157.6	0.9897		157.6	0.9884
157.7	0.9866		157.7	0.9913
157.8	0.9866		157.8	0.9932
157.9	0.9897		157.9	0.9913
158	0.9907		158	0.9894
158.1	0.9876		158.1	0.9874
158.2	0.9856		158.2	0.9884
158.3	0.9866		158.3	0.9923
158.4	0.9907		158.4	0.9855
158.5	0.9845		158.5	0.9923
158.6	0.9866		158.6	0.9884
158.7	0.9886		158.7	0.9845
158.8	0.9897		158.8	0.9855
158.9	0.9856		158.9	0.9932
159	0.9876		159	0.9913
159.1	0.9825		159.1	0.9874
159.2	0.9845		159.2	0.9913
159.3	0.9876		159.3	0.9874
159.4	0.9897		159.4	0.9874
159.5	0.9928		159.5	0.9864
159.6	0.9897		159.6	0.9855
159.7	0.9856		159.7	0.9874
159.8	0.9845		159.8	0.9884
159.9	0.9845		159.9	0.9903
160	0.9907		160	0.9913
160.1	0.9876		160.1	0.9874
160.2	0.9886		160.2	0.9884
160.3	0.9897		160.3	0.9884
160.4	0.9907		160.4	0.9913
160.5	0.9897		160.5	0.9894
160.6	0.9866		160.6	0.9874
160.7	0.9897		160.7	0.9884
160.8	0.9907		160.8	0.9874
160.9	0.9928		160.9	0.9923
161	0.9928		161	0.9913
161.1	0.9886		161.1	0.9874
161.2	0.9835		161.2	0.9894
161.3	0.9856		161.3	0.9874
161.4	0.9856		161.4	0.9874
161.5	0.9907		161.5	0.9894
161.6	0.9928		161.6	0.9923
161.7	0.9907		161.7	0.9845
161.8	0.9979		161.8	0.9874
161.9	0.9886		161.9	0.9845
162	0.9917		162	0.9903
162.1	0.9845		162.1	0.9894
162.2	0.9928		162.2	0.9952
162.3	0.9866		162.3	0.9864
162.4	0.9907		162.4	0.9903
162.5	0.9897		162.5	0.9864
162.6	0.9907		162.6	0.9932
162.7	0.9866		162.7	0.9923
162.8	0.9917		162.8	0.9923
162.9	0.9845		162.9	0.9942
163	0.9928		163	0.9932
163.1	0.9886		163.1	0.9884
163.2	0.9856		163.2	0.9884
163.3	0.9917		163.3	0.9874
163.4	0.9907		163.4	0.9903
163.5	0.9845		163.5	0.9913
163.6	0.9866		163.6	0.9884
163.7	0.9856		163.7	0.9894
163.8	0.9876		163.8	0.9903
163.9	0.9886		163.9	0.9913
164	0.9938		164	0.9874
164.1	0.9876		164.1	0.9894
164.2	0.9897		164.2	0.9874
164.3	0.9876		164.3	0.9845
164.4	0.9886		164.4	0.9913
164.5	0.9866		164.5	0.9903
164.6	0.9876		164.6	0.9894
164.7	0.9876		164.7	0.9855
164.8	0.9928		164.8	0.9913
164.9	0.9907		164.9	0.9903
165	0.9928		165	0.9894
165.1	0.9876		165.1	0.9923
165.2	0.9897		165.2	0.9903
165.3	0.9866		165.3	0.9884
165.4	0.9917		165.4	0.9835
165.5	0.9897		165.5	0.9845
165.6	0.9897		165.6	0.9874
165.7	0.9856		165.7	0.9884
165.8	0.9835		165.8	0.9894
165.9	0.9917		165.9	0.9894
166	0.9897		166	0.9894
166.1	0.9866		166.1	0.9913
166.2	0.9866		166.2	0.9952
166.3	0.9917		166.3	0.9913
166.4	0.9928		166.4	0.9884
166.5	0.9928		166.5	0.9835
166.6	0.9907		166.6	0.9894
166.7	0.9845		166.7	0.9855
166.8	0.9835		166.8	0.9884
166.9	0.9886		166.9	0.9923
167	0.9928		167	0.9894
167.1	0.9897		167.1	0.9903
167.2	0.9886		167.2	0.9894
167.3	0.9917		167.3	0.9913
167.4	0.9907		167.4	0.9845
167.5	0.9876		167.5	0.9903
167.6	0.9856		167.6	0.9903
167.7	0.9876		167.7	0.9903
167.8	0.9907		167.8	0.9874
167.9	0.9917		167.9	0.9903
168	0.9938		168	0.9923
168.1	0.9917		168.1	0.9932
168.2	0.9886		168.2	0.9913
168.3	0.9907		168.3	0.9913
168.4	0.9917		168.4	0.9884
168.5	0.9917		168.5	0.9874
168.6	0.9897		168.6	0.9864
168.7	0.9876		168.7	0.9913
168.8	0.9856		168.8	0.9874
168.9	0.9856		168.9	0.9845
169	0.9856		169	0.9913
169.1	0.9876		169.1	0.9932
169.2	0.9856		169.2	0.9903
169.3	0.9886		169.3	0.9903
169.4	0.9886		169.4	0.9884
169.5	0.9866		169.5	0.9894
169.6	0.9886		169.6	0.9874
169.7	0.9928		169.7	0.9913
169.8	0.9886		169.8	0.9864
169.9	0.9886		169.9	0.9932
170	0.9845		170	0.9874
170.1	0.9897		170.1	0.9884
170.2	0.9835		170.2	0.9855
170.3	0.9886		170.3	0.9903
170.4	0.9845		170.4	0.9874
170.5	0.9876		170.5	0.9884
170.6	0.9886		170.6	0.9894
170.7	0.9845		170.7	0.9874
170.8	0.9897		170.8	0.9884
170.9	0.9928		170.9	0.9913
171	0.9835		171	0.9894
171.1	0.9907		171.1	0.9884
171.2	0.9835		171.2	0.9923
171.3	0.9907		171.3	0.9894
171.4	0.9907		171.4	0.9874
171.5	0.9938		171.5	0.9845
171.6	0.9897		171.6	0.9864
171.7	0.9866		171.7	0.9903
171.8	0.9866		171.8	0.9874
171.9	0.9907		171.9	0.9903
172	0.9928		172	0.9894
172.1	0.9907		172.1	0.9903
172.2	0.9907		172.2	0.9884
172.3	0.9897		172.3	0.9932
172.4	0.9876		172.4	0.9874
172.5	0.9886		172.5	0.9903
172.6	0.9928		172.6	0.9884
172.7	0.9948		172.7	0.9855
172.8	0.9876		172.8	0.9874
172.9	0.9886		172.9	0.9884
173	0.9866		173	0.9855
173.1	0.9917		173.1	0.9894
173.2	0.9866		173.2	0.9894
173.3	0.9907		173.3	0.9903
173.4	0.9876		173.4	0.9864
173.5	0.9845		173.5	0.9874
173.6	0.9897		173.6	0.9903
173.7	0.9907		173.7	0.9903
173.8	0.9959		173.8	0.9864
173.9	0.9866		173.9	0.9932
174	0.9917		174	0.9913
174.1	0.9928		174.1	0.9913
174.2	0.9917		174.2	0.9864
174.3	0.9886		174.3	0.9894
174.4	0.9907		174.4	0.9874
174.5	0.9866		174.5	0.9884
174.6	0.9928		174.6	0.9874
174.7	0.9917		174.7	0.9932
174.8	0.9886		174.8	0.9884
174.9	0.9897		174.9	0.9864
175	0.9886		175	0.9932
175.1	0.9917		175.1	0.9923
175.2	0.9907		175.2	0.9884
175.3	0.9876		175.3	0.9903
175.4	0.9876		175.4	0.9903
175.5	0.9886		175.5	0.9864
175.6	0.9907		175.6	0.9903
175.7	0.9907		175.7	0.9874
175.8	0.9886		175.8	0.9864
175.9	0.9897		175.9	0.9855
176	0.9886		176	0.9874
176.1	0.9886		176.1	0.9874
176.2	0.9876		176.2	0.9884
176.3	0.9917		176.3	0.9855
176.4	0.9897		176.4	0.9855
176.5	0.9876		176.5	0.9913
176.6	0.9907		176.6	0.9874
176.7	0.9866		176.7	0.9855
176.8	0.9897		176.8	0.9913
176.9	0.9835		176.9	0.9874
177	0.9917		177	0.9942
177.1	0.9825		177.1	0.9884
177.2	0.9866		177.2	0.9903
177.3	0.9938		177.3	0.9903
177.4	0.9907		177.4	0.9903
177.5	0.9938		177.5	0.9903
177.6	0.9886		177.6	0.9923
177.7	0.9917		177.7	0.9903
177.8	0.9866		177.8	0.9932
177.9	0.9876		177.9	0.9913
178	0.9907		178	0.9923
178.1	0.9928		178.1	0.9913
178.2	0.9835		178.2	0.9894
178.3	0.9856		178.3	0.9864
178.4	0.9876		178.4	0.9913
178.5	0.9917		178.5	0.9923
178.6	0.9907		178.6	0.9903
178.7	0.9876		178.7	0.9903
178.8	0.9866		178.8	0.9894
178.9	0.9886		178.9	0.9884
179	0.9886		179	0.9884
179.1	0.9886		179.1	0.9874
179.2	0.9876		179.2	0.9874
179.3	0.9886		179.3	0.9903
179.4	0.9845		179.4	0.9864
179.5	0.9928		179.5	0.9884
179.6	0.9897		179.6	0.9913
179.7	0.9856		179.7	0.9884
179.8	0.9856		179.8	0.9903
179.9	0.9928		179.9	0.9864
180	0.9856		180	0.9874
180.1	0.9876		180.1	0.9864
180.2	0.9886		180.2	0.9903
180.3	0.9856		180.3	0.9864
180.4	0.9856		180.4	0.9894
180.5	0.9907		180.5	0.9913
180.6	0.9825		180.6	0.9961
180.7	0.9876		180.7	0.9903
180.8	0.9856		180.8	0.9874
180.9	0.9897		180.9	0.9864
181	0.9866		181	0.9903
181.1	0.9866		181.1	0.9884
181.2	0.9856		181.2	0.9884
181.3	0.9876		181.3	0.9903
181.4	0.9876		181.4	0.9864
181.5	0.9897		181.5	0.9864
181.6	0.9866		181.6	0.9932
181.7	0.9876		181.7	0.9923
181.8	0.9856		181.8	0.9903
181.9	0.9917		181.9	0.9913
182	0.9886		182	0.9884
182.1	0.9856		182.1	0.9874
182.2	0.9856		182.2	0.9894
182.3	0.9897		182.3	0.9884
182.4	0.9876		182.4	0.9932
182.5	0.9897		182.5	0.9932
182.6	0.9845		182.6	0.9923
182.7	0.9907		182.7	0.9855
182.8	0.9886		182.8	0.9835
182.9	0.9917		182.9	0.9874
183	0.9856		183	0.9894
183.1	0.9876		183.1	0.9913
183.2	0.9845		183.2	0.9903
183.3	0.9835		183.3	0.9874
183.4	0.9886		183.4	0.9932
183.5	0.9825		183.5	0.9894
183.6	0.9897		183.6	0.9864
183.7	0.9907		183.7	0.9855
183.8	0.9856		183.8	0.9913
183.9	0.9907		183.9	0.9884
184	0.9856		184	0.9884
184.1	0.9907		184.1	0.9884
184.2	0.9886		184.2	0.9923
184.3	0.9897		184.3	0.9874
184.4	0.9897		184.4	0.9884
184.5	0.9886		184.5	0.9903
184.6	0.9917		184.6	0.9942
184.7	0.9928		184.7	0.9884
184.8	0.9886		184.8	0.9913
184.9	0.9907		184.9	0.9845
185	0.9886		185	0.9942
185.1	0.9876		185.1	0.9884
185.2	0.9897		185.2	0.9894
185.3	0.9876		185.3	0.9903
185.4	0.9876		185.4	0.9874
185.5	0.9907		185.5	0.9952
185.6	0.9876		185.6	0.9903
185.7	0.9897		185.7	0.9874
185.8	0.9938		185.8	0.9932
185.9	0.9907		185.9	0.9952
186	0.9928		186	0.9923
186.1	0.9886		186.1	0.9894
186.2	0.9917		186.2	0.9952
186.3	0.9907		186.3	0.9884
186.4	0.9886		186.4	0.9923
186.5	0.9907		186.5	0.9923
186.6	0.9876		186.6	0.9952
186.7	0.9835		186.7	0.9903
186.8	0.9897		186.8	0.9884
186.9	0.9876		186.9	0.9884
187	0.9897		187	0.9913
187.1	0.9917		187.1	0.9874
187.2	0.9897		187.2	0.9903
187.3	0.9938		187.3	0.9884
187.4	0.9907		187.4	0.9923
187.5	0.9928		187.5	0.9864
187.6	0.9856		187.6	0.9874
187.7	0.9876		187.7	0.9864
187.8	0.9938		187.8	0.9923
187.9	0.9907		187.9	0.9903
188	0.9886		188	0.9932
188.1	0.9907		188.1	0.9923
188.2	0.9928		188.2	0.9942
188.3	0.9886		188.3	0.9894
188.4	0.9866		188.4	0.9884
188.5	0.9866		188.5	0.9903
188.6	0.9907		188.6	0.9884
188.7	0.9928		188.7	0.9874
188.8	0.9959		188.8	0.9884
188.9	0.9897		188.9	0.9952
189	0.9917		189	0.9913
189.1	0.9876		189.1	0.9913
189.2	0.9897		189.2	0.9884
189.3	0.9856		189.3	0.9903
189.4	0.9938		189.4	0.9884
189.5	0.9928		189.5	0.9884
189.6	0.9886		189.6	0.9884
189.7	0.9886		189.7	0.9864
189.8	0.9856		189.8	0.9894
189.9	0.9886		189.9	0.9913
190	0.9866		190	0.9903
190.1	0.9917		190.1	0.9903
190.2	0.9948		190.2	0.9923
190.3	0.9907		190.3	0.9864
190.4	0.9897		190.4	0.9903
190.5	0.9897		190.5	0.9903
190.6	0.9959		190.6	0.9884
190.7	0.9886		190.7	0.9932
190.8	0.9897		190.8	0.9894
190.9	0.9886		190.9	0.9932
191	0.9907		191	0.9864
191.1	0.9928		191.1	0.9894
191.2	0.9938		191.2	0.9864
191.3	0.9876		191.3	0.9932
191.4	0.9876		191.4	0.9923
191.5	0.9886		191.5	0.9942
191.6	0.9886		191.6	0.9903
191.7	0.9897		191.7	0.9874
191.8	0.9907		191.8	0.9932
191.9	0.9917		191.9	0.9913
192	0.9876		192	0.9952
192.1	0.9897		192.1	0.9942
192.2	0.9886		192.2	0.9923
192.3	0.9897		192.3	0.9855
192.4	0.9876		192.4	0.9923
192.5	0.9917		192.5	0.9894
192.6	0.9897		192.6	0.9903
192.7	0.9907		192.7	0.9884
192.8	0.9928		192.8	0.9864
192.9	0.9917		192.9	0.9855
193	0.9876		193	0.9874
193.1	0.9886		193.1	0.9874
193.2	0.9866		193.2	0.9894
193.3	0.9928		193.3	0.9923
193.4	0.9907		193.4	0.9913
193.5	0.9886		193.5	0.9864
193.6	0.9856		193.6	0.9874
193.7	0.9907		193.7	0.9913
193.8	0.9917		193.8	0.9894
193.9	0.9897		193.9	0.9913
194	0.9897		194	0.9923
194.1	0.9897		194.1	0.9864
194.2	0.9897		194.2	0.9913
194.3	0.9917		194.3	0.9952
194.4	0.9907		194.4	0.9884
194.5	0.9928		194.5	0.9952
194.6	0.9928		194.6	0.9884
194.7	0.9886		194.7	0.9894
194.8	0.9938		194.8	0.9864
194.9	0.9897		194.9	0.9923
195	0.9928		195	0.9913
195.1	0.9845		195.1	0.9894
195.2	0.9886		195.2	0.9932
195.3	0.9866		195.3	0.999
195.4	0.9938		195.4	0.9903
195.5	0.9876		195.5	0.9903
195.6	0.9928		195.6	0.9903
195.7	0.9907		195.7	0.9903
195.8	0.9897		195.8	0.9884
195.9	0.9856		195.9	0.9864
196	0.9876		196	0.9855
196.1	0.9897		196.1	0.9894
196.2	0.9876		196.2	0.9884
196.3	0.9876		196.3	0.9903
196.4	0.9917		196.4	0.9826
196.5	0.9917		196.5	0.9855
196.6	0.9907		196.6	0.9884
196.7	0.9907		196.7	0.9894
196.8	0.9876		196.8	0.9884
196.9	0.9886		196.9	0.9874
197	0.9928		197	0.9864
197.1	0.9928		197.1	0.9894
197.2	0.9907		197.2	0.9894
197.3	0.9907		197.3	0.9903
197.4	0.9907		197.4	0.9884
197.5	0.9876		197.5	0.9923
197.6	0.9917		197.6	0.9903
197.7	0.9907		197.7	0.9855
197.8	0.9938		197.8	0.9874
197.9	0.9917		197.9	0.9855
198	0.9928		198	0.9884
198.1	0.9917		198.1	0.9864
198.2	0.9928		198.2	0.9855
198.3	0.9886		198.3	0.9903
198.4	0.9856		198.4	0.9903
198.5	0.9835		198.5	0.9903
198.6	0.9876		198.6	0.9864
198.7	0.9886		198.7	0.9913
198.8	0.9845		198.8	0.9835
198.9	0.9856		198.9	0.9913
199	0.9897		199	0.9923
199.1	0.9866		199.1	0.9864
199.2	0.9959		199.2	0.9845
199.3	0.9928		199.3	0.9864
199.4	0.9886		199.4	0.9913
199.5	0.9948		199.5	0.9845
199.6	0.9907		199.6	0.9913
199.7	0.9928		199.7	0.9913
199.8	0.9938		199.8	0.9952
[truncated: 973 more rows]

## Sheet: Fig4c
time	KtrABP121C-ADP Norm. A.U.		time	KtrABP121C-ATP Norm. A.U.
0	0		0	0
0.1	0.3721		0.1	0.1097
0.2	0.4981		0.2	0.1913
0.3	0.5659		0.3	0.256
0.4	0.6182		0.4	0.3179
0.5	0.6647		0.5	0.3713
0.6	0.6938		0.6	0.4163
0.7	0.7151		0.7	0.4459
0.8	0.7345		0.8	0.474
0.9	0.7461		0.9	0.4993
1	0.7539		1	0.5246
1.1	0.7694		1.1	0.5556
1.2	0.7791		1.2	0.5724
1.3	0.7926		1.3	0.5921
1.4	0.8023		1.4	0.6118
1.5	0.7984		1.5	0.6273
1.6	0.8062		1.6	0.6442
1.7	0.8159		1.7	0.6596
1.8	0.8178		1.8	0.6751
1.9	0.8236		1.9	0.685
2	0.8333		2	0.6962
2.1	0.8372		2.1	0.7075
2.2	0.8411		2.2	0.7187
2.3	0.8411		2.3	0.7271
2.4	0.843		2.4	0.7384
2.5	0.8488		2.5	0.7539
2.6	0.8488		2.6	0.7553
2.7	0.8527		2.7	0.7651
2.8	0.8527		2.8	0.7736
2.9	0.8566		2.9	0.7778
3	0.8605		3	0.7904
3.1	0.8508		3.1	0.7932
3.2	0.8702		3.2	0.7989
3.3	0.8798		3.3	0.8031
3.4	0.8779		3.4	0.8129
3.5	0.8663		3.5	0.8186
3.6	0.8702		3.6	0.8172
3.7	0.8702		3.7	0.8284
3.8	0.876		3.8	0.8256
3.9	0.8818		3.9	0.8326
4	0.8798		4	0.8383
4.1	0.8818		4.1	0.8383
4.2	0.8837		4.2	0.8453
4.3	0.8798		4.3	0.8411
4.4	0.8876		4.4	0.8467
4.5	0.8798		4.5	0.8608
4.6	0.8837		4.6	0.8594
4.7	0.8779		4.7	0.8608
4.8	0.8818		4.8	0.8706
4.9	0.8798		4.9	0.8636
5	0.8876		5	0.8692
5.1	0.8895		5.1	0.879
5.2	0.8876		5.2	0.872
5.3	0.8953		5.3	0.8762
5.4	0.8953		5.4	0.8861
5.5	0.8973		5.5	0.879
5.6	0.8934		5.6	0.8875
5.7	0.8953		5.7	0.8875
5.8	0.8934		5.8	0.8889
5.9	0.9012		5.9	0.8875
6	0.905		6	0.8903
6.1	0.8992		6.1	0.9001
6.2	0.8934		6.2	0.8987
6.3	0.8973		6.3	0.9001
6.4	0.907		6.4	0.8987
6.5	0.8973		6.5	0.8973
6.6	0.8973		6.6	0.8973
6.7	0.8992		6.7	0.903
6.8	0.905		6.8	0.9086
6.9	0.8973		6.9	0.903
7	0.905		7	0.9072
7.1	0.9012		7.1	0.9072
7.2	0.905		7.2	0.9058
7.3	0.8992		7.3	0.91
7.4	0.905		7.4	0.91
7.5	0.8934		7.5	0.9128
7.6	0.9109		7.6	0.91
7.7	0.907		7.7	0.9114
7.8	0.907		7.8	0.9156
7.9	0.905		7.9	0.9142
8	0.9128		8	0.9198
8.1	0.9109		8.1	0.9198
8.2	0.905		8.2	0.9198
8.3	0.905		8.3	0.9184
8.4	0.9031		8.4	0.9226
8.5	0.9089		8.5	0.9226
8.6	0.9012		8.6	0.9226
8.7	0.8973		8.7	0.9241
8.8	0.9109		8.8	0.9255
8.9	0.9128		8.9	0.9226
9	0.9031		9	0.9198
9.1	0.9089		9.1	0.9184
9.2	0.905		9.2	0.9241
9.3	0.907		9.3	0.9297
9.4	0.9128		9.4	0.9311
9.5	0.9089		9.5	0.9255
9.6	0.9089		9.6	0.9325
9.7	0.9109		9.7	0.9255
9.8	0.9109		9.8	0.9255
9.9	0.9147		9.9	0.9241
10	0.9089		10	0.9311
10.1	0.9089		10.1	0.9297
10.2	0.907		10.2	0.9311
10.3	0.9167		10.3	0.9255
10.4	0.9128		10.4	0.9283
10.5	0.9147		10.5	0.9255
10.6	0.9128		10.6	0.9367
10.7	0.9167		10.7	0.9367
10.8	0.905		10.8	0.9353
10.9	0.9128		10.9	0.9297
11	0.9147		11	0.9353
11.1	0.9167		11.1	0.9353
11.2	0.9186		11.2	0.9367
11.3	0.9147		11.3	0.9297
11.4	0.9205		11.4	0.9353
11.5	0.9244		11.5	0.9297
11.6	0.9167		11.6	0.9353
11.7	0.9225		11.7	0.9367
11.8	0.9205		11.8	0.9381
11.9	0.9225		11.9	0.9381
12	0.9147		12	0.9409
12.1	0.9186		12.1	0.9297
12.2	0.9167		12.2	0.9367
12.3	0.9205		12.3	0.9339
12.4	0.9147		12.4	0.9395
12.5	0.9225		12.5	0.9381
12.6	0.9147		12.6	0.9381
12.7	0.9225		12.7	0.9423
12.8	0.9205		12.8	0.9409
12.9	0.9186		12.9	0.9423
13	0.9186		13	0.9409
13.1	0.9225		13.1	0.9381
13.2	0.9167		13.2	0.9409
13.3	0.9186		13.3	0.9367
13.4	0.9244		13.4	0.9367
13.5	0.9205		13.5	0.9353
13.6	0.9225		13.6	0.9437
13.7	0.9128		13.7	0.9409
13.8	0.9147		13.8	0.9395
13.9	0.9205		13.9	0.9395
14	0.9186		14	0.9423
14.1	0.9167		14.1	0.9381
14.2	0.9205		14.2	0.9437
14.3	0.9244		14.3	0.9325
14.4	0.9128		14.4	0.9437
14.5	0.9225		14.5	0.9494
14.6	0.9244		14.6	0.9466
14.7	0.9244		14.7	0.9466
14.8	0.9244		14.8	0.948
14.9	0.9205		14.9	0.9409
15	0.9186		15	0.9437
15.1	0.9205		15.1	0.9409
15.2	0.9322		15.2	0.9451
15.3	0.9128		15.3	0.9409
15.4	0.9205		15.4	0.9437
15.5	0.9244		15.5	0.9451
15.6	0.9302		15.6	0.9423
15.7	0.9205		15.7	0.9451
15.8	0.9225		15.8	0.9508
15.9	0.9244		15.9	0.9466
16	0.9167		16	0.9423
16.1	0.9167		16.1	0.948
16.2	0.9205		16.2	0.948
16.3	0.9322		16.3	0.9451
16.4	0.9244		16.4	0.948
16.5	0.9264		16.5	0.948
16.6	0.9264		16.6	0.9466
16.7	0.938		16.7	0.9508
16.8	0.9205		16.8	0.9409
16.9	0.9225		16.9	0.9437
17	0.9244		17	0.9522
17.1	0.9302		17.1	0.948
17.2	0.9244		17.2	0.9451
17.3	0.9264		17.3	0.9409
17.4	0.9244		17.4	0.9451
17.5	0.9244		17.5	0.948
17.6	0.9244		17.6	0.9466
17.7	0.9264		17.7	0.9536
17.8	0.9225		17.8	0.9466
17.9	0.9283		17.9	0.9437
18	0.9205		18	0.948
18.1	0.9302		18.1	0.9423
18.2	0.9244		18.2	0.9508
18.3	0.9341		18.3	0.9451
18.4	0.9225		18.4	0.9494
18.5	0.9167		18.5	0.9466
18.6	0.9322		18.6	0.9494
18.7	0.9322		18.7	0.9451
18.8	0.9341		18.8	0.9437
18.9	0.9244		18.9	0.9508
19	0.9264		19	0.9508
19.1	0.9302		19.1	0.948
19.2	0.9283		19.2	0.9522
19.3	0.9225		19.3	0.9466
19.4	0.9264		19.4	0.9494
19.5	0.9283		19.5	0.948
19.6	0.9264		19.6	0.9466
19.7	0.9167		19.7	0.9494
19.8	0.9283		19.8	0.9522
19.9	0.9244		19.9	0.9494
20	0.9244		20	0.955
20.1	0.9244		20.1	0.9494
20.2	0.9244		20.2	0.9508
20.3	0.9244		20.3	0.9536
20.4	0.9205		20.4	0.9508
20.5	0.9264		20.5	0.9494
20.6	0.9302		20.6	0.9494
20.7	0.9244		20.7	0.9536
20.8	0.9322		20.8	0.9451
20.9	0.9283		20.9	0.9536
21	0.938		21	0.9508
21.1	0.9341		21.1	0.9508
21.2	0.9283		21.2	0.9508
21.3	0.936		21.3	0.9522
21.4	0.9283		21.4	0.9494
21.5	0.9322		21.5	0.9494
21.6	0.938		21.6	0.9522
21.7	0.9322		21.7	0.9508
21.8	0.936		21.8	0.9494
21.9	0.9341		21.9	0.9508
22	0.9341		22	0.9564
22.1	0.9322		22.1	0.9522
22.2	0.936		22.2	0.9522
22.3	0.9302		22.3	0.9522
22.4	0.9341		22.4	0.9564
22.5	0.9341		22.5	0.9578
22.6	0.9302		22.6	0.9494
22.7	0.9302		22.7	0.948
22.8	0.9322		22.8	0.9536
22.9	0.9322		22.9	0.9578
23	0.9341		23	0.955
23.1	0.9302		23.1	0.955
23.2	0.9322		23.2	0.9508
23.3	0.9264		23.3	0.9564
23.4	0.9244		23.4	0.9508
23.5	0.9302		23.5	0.9578
23.6	0.9322		23.6	0.9564
23.7	0.938		23.7	0.9536
23.8	0.9322		23.8	0.9536
23.9	0.9302		23.9	0.9508
24	0.9419		24	0.9536
24.1	0.9399		24.1	0.955
24.2	0.9322		24.2	0.955
24.3	0.9341		24.3	0.9578
24.4	0.9322		24.4	0.9592
24.5	0.938		24.5	0.9564
24.6	0.9341		24.6	0.9564
24.7	0.9341		24.7	0.962
24.8	0.9438		24.8	0.955
24.9	0.9322		24.9	0.9536
25	0.9399		25	0.9564
25.1	0.9283		25.1	0.9536
25.2	0.9283		25.2	0.9564
25.3	0.936		25.3	0.9564
25.4	0.938		25.4	0.9536
25.5	0.9302		25.5	0.9536
25.6	0.938		25.6	0.955
25.7	0.9399		25.7	0.9564
25.8	0.9419		25.8	0.962
25.9	0.9399		25.9	0.955
26	0.9419		26	0.9536
26.1	0.9399		26.1	0.962
26.2	0.9341		26.2	0.9536
26.3	0.938		26.3	0.9522
26.4	0.936		26.4	0.9508
26.5	0.9322		26.5	0.9536
26.6	0.938		26.6	0.9536
26.7	0.9399		26.7	0.9592
26.8	0.938		26.8	0.9564
26.9	0.9283		26.9	0.9564
27	0.9302		27	0.955
27.1	0.9302		27.1	0.9592
27.2	0.9302		27.2	0.9564
27.3	0.9399		27.3	0.9606
27.4	0.9477		27.4	0.9564
27.5	0.938		27.5	0.9536
27.6	0.9419		27.6	0.9564
27.7	0.9283		27.7	0.9578
27.8	0.938		27.8	0.9592
27.9	0.936		27.9	0.9564
28	0.936		28	0.9592
28.1	0.9322		28.1	0.9508
28.2	0.936		28.2	0.955
28.3	0.9399		28.3	0.9578
28.4	0.9322		28.4	0.955
28.5	0.9322		28.5	0.9606
28.6	0.9283		28.6	0.9508
28.7	0.9438		28.7	0.955
28.8	0.9457		28.8	0.9494
28.9	0.9477		28.9	0.9494
29	0.936		29	0.9536
29.1	0.936		29.1	0.9522
29.2	0.938		29.2	0.9564
29.3	0.9322		29.3	0.955
29.4	0.936		29.4	0.9592
29.5	0.938		29.5	0.9578
29.6	0.9322		29.6	0.9522
29.7	0.9341		29.7	0.9578
29.8	0.938		29.8	0.9606
29.9	0.938		29.9	0.9634
30	0.9399		30	0.9634
30.1	0.9419		30.1	0.9592
30.2	0.938		30.2	0.962
30.3	0.9322		30.3	0.9564
30.4	0.938		30.4	0.9564
30.5	0.9341		30.5	0.9578
30.6	0.9322		30.6	0.9508
30.7	0.936		30.7	0.9536
30.8	0.938		30.8	0.9578
30.9	0.936		30.9	0.9606
31	0.938		31	0.9564
31.1	0.936		31.1	0.9564
31.2	0.9322		31.2	0.9578
31.3	0.936		31.3	0.955
31.4	0.9302		31.4	0.9592
31.5	0.936		31.5	0.9606
31.6	0.9438		31.6	0.948
31.7	0.936		31.7	0.9648
31.8	0.936		31.8	0.9592
31.9	0.9322		31.9	0.962
32	0.936		32	0.962
32.1	0.9399		32.1	0.9592
32.2	0.9438		32.2	0.9648
32.3	0.9419		32.3	0.962
32.4	0.9399		32.4	0.962
32.5	0.9438		32.5	0.962
32.6	0.9419		32.6	0.9592
32.7	0.938		32.7	0.9606
32.8	0.9322		32.8	0.9634
32.9	0.936		32.9	0.9648
33	0.9399		33	0.9592
33.1	0.9438		33.1	0.9691
33.2	0.9341		33.2	0.9648
33.3	0.9399		33.3	0.962
33.4	0.9341		33.4	0.962
33.5	0.9419		33.5	0.962
33.6	0.9399		33.6	0.962
33.7	0.9399		33.7	0.962
33.8	0.9399		33.8	0.9592
33.9	0.9457		33.9	0.9606
34	0.938		34	0.962
34.1	0.938		34.1	0.9648
34.2	0.9419		34.2	0.9648
34.3	0.938		34.3	0.9634
34.4	0.9399		34.4	0.9634
34.5	0.9516		34.5	0.962
34.6	0.9496		34.6	0.9606
34.7	0.9341		34.7	0.962
34.8	0.9419		34.8	0.9578
34.9	0.9457		34.9	0.9634
35	0.9341		35	0.9578
35.1	0.938		35.1	0.9648
35.2	0.9302		35.2	0.9578
35.3	0.9399		35.3	0.9648
35.4	0.9438		35.4	0.9648
35.5	0.9438		35.5	0.9606
35.6	0.9283		35.6	0.9606
35.7	0.938		35.7	0.9634
35.8	0.938		35.8	0.9677
35.9	0.9457		35.9	0.962
36	0.9341		36	0.9592
36.1	0.936		36.1	0.962
36.2	0.9419		36.2	0.9592
36.3	0.9457		36.3	0.9606
36.4	0.9419		36.4	0.9592
36.5	0.9419		36.5	0.9634
36.6	0.9438		36.6	0.962
36.7	0.9399		36.7	0.962
36.8	0.9457		36.8	0.9634
36.9	0.938		36.9	0.9606
37	0.9341		37	0.9606
37.1	0.9419		37.1	0.9578
37.2	0.9438		37.2	0.9634
37.3	0.9419		37.3	0.962
37.4	0.9516		37.4	0.9648
37.5	0.9457		37.5	0.9648
37.6	0.9438		37.6	0.9677
37.7	0.9457		37.7	0.9634
37.8	0.9419		37.8	0.9592
37.9	0.9438		37.9	0.962
38	0.9457		38	0.9606
38.1	0.936		38.1	0.9677
38.2	0.936		38.2	0.962
38.3	0.9438		38.3	0.9564
38.4	0.9399		38.4	0.9578
38.5	0.938		38.5	0.9634
38.6	0.9399		38.6	0.9662
38.7	0.9457		38.7	0.9648
38.8	0.9399		38.8	0.962
38.9	0.9399		38.9	0.9592
39	0.9477		39	0.9606
39.1	0.9419		39.1	0.9662
39.2	0.9496		39.2	0.9648
39.3	0.9496		39.3	0.962
39.4	0.9457		39.4	0.9719
39.5	0.9399		39.5	0.9662
39.6	0.9496		39.6	0.9606
39.7	0.9438		39.7	0.962
39.8	0.9477		39.8	0.9606
39.9	0.9399		39.9	0.9648
40	0.9419		40	0.9634
40.1	0.9419		40.1	0.962
40.2	0.938		40.2	0.962
40.3	0.9399		40.3	0.9634
40.4	0.9457		40.4	0.9634
40.5	0.9457		40.5	0.9662
40.6	0.9496		40.6	0.9662
40.7	0.9399		40.7	0.962
40.8	0.9419		40.8	0.9662
40.9	0.9399		40.9	0.9606
41	0.938		41	0.9662
41.1	0.9419		41.1	0.9634
41.2	0.9399		41.2	0.9719
41.3	0.9438		41.3	0.9677
41.4	0.9419		41.4	0.9719
41.5	0.9399		41.5	0.962
41.6	0.9457		41.6	0.9634
41.7	0.9399		41.7	0.9677
41.8	0.9457		41.8	0.9677
41.9	0.9496		41.9	0.9648
42	0.9419		42	0.9677
42.1	0.9457		42.1	0.9677
42.2	0.9477		42.2	0.962
42.3	0.9438		42.3	0.9691
42.4	0.9399		42.4	0.9648
42.5	0.938		42.5	0.9648
42.6	0.9457		42.6	0.9691
42.7	0.9438		42.7	0.9648
42.8	0.9535		42.8	0.9691
42.9	0.9477		42.9	0.9662
43	0.9516		43	0.9662
43.1	0.9419		43.1	0.9634
43.2	0.9457		43.2	0.9634
43.3	0.9535		43.3	0.9634
43.4	0.9496		43.4	0.9691
43.5	0.9457		43.5	0.9606
43.6	0.9496		43.6	0.9662
43.7	0.9535		43.7	0.9662
43.8	0.9496		43.8	0.962
43.9	0.9457		43.9	0.9606
44	0.9496		44	0.9648
44.1	0.9535		44.1	0.962
44.2	0.9477		44.2	0.9662
44.3	0.9438		44.3	0.9578
44.4	0.9477		44.4	0.9634
44.5	0.9419		44.5	0.9634
44.6	0.9457		44.6	0.9648
44.7	0.9419		44.7	0.9691
44.8	0.9535		44.8	0.9677
44.9	0.9419		44.9	0.9662
45	0.9516		45	0.9634
45.1	0.9496		45.1	0.9662
45.2	0.9457		45.2	0.9677
45.3	0.9399		45.3	0.9691
45.4	0.9457		45.4	0.9662
45.5	0.9477		45.5	0.9691
45.6	0.9496		45.6	0.9705
45.7	0.9496		45.7	0.9747
45.8	0.9535		45.8	0.9691
45.9	0.9419		45.9	0.962
46	0.9516		46	0.9648
46.1	0.9438		46.1	0.962
46.2	0.9457		46.2	0.9705
46.3	0.9438		46.3	0.9705
46.4	0.9496		46.4	0.9634
46.5	0.9457		46.5	0.9648
46.6	0.9457		46.6	0.9733
46.7	0.9438		46.7	0.962
46.8	0.9496		46.8	0.962
46.9	0.9457		46.9	0.9648
47	0.9477		47	0.9691
47.1	0.936		47.1	0.9662
47.2	0.9419		47.2	0.9705
47.3	0.9477		47.3	0.9677
47.4	0.938		47.4	0.9691
47.5	0.9477		47.5	0.9634
47.6	0.9457		47.6	0.9705
47.7	0.9438		47.7	0.9662
47.8	0.9399		47.8	0.9691
47.9	0.9419		47.9	0.9677
48	0.9496		48	0.9691
48.1	0.9496		48.1	0.9634
48.2	0.9516		48.2	0.9662
48.3	0.9457		48.3	0.9705
48.4	0.9399		48.4	0.9691
48.5	0.9419		48.5	0.962
48.6	0.9516		48.6	0.9733
48.7	0.9399		48.7	0.9662
48.8	0.9399		48.8	0.9648
48.9	0.9457		48.9	0.9648
49	0.9438		49	0.9691
49.1	0.9496		49.1	0.962
49.2	0.9516		49.2	0.9634
49.3	0.9516		49.3	0.9677
49.4	0.9419		49.4	0.9662
49.5	0.9535		49.5	0.9634
49.6	0.9457		49.6	0.9705
49.7	0.9496		49.7	0.9662
49.8	0.9399		49.8	0.9648
49.9	0.9399		49.9	0.9634
50	0.9457		50	0.9733
50.1	0.9535		50.1	0.9677
50.2	0.9496		50.2	0.962
50.3	0.9516		50.3	0.9662
50.4	0.9496		50.4	0.9662
50.5	0.9496		50.5	0.9677
50.6	0.9438		50.6	0.9705
50.7	0.9419		50.7	0.9677
50.8	0.9477		50.8	0.9761
50.9	0.9535		50.9	0.9733
51	0.9457		51	0.9677
51.1	0.9438		51.1	0.9662
51.2	0.9477		51.2	0.9648
51.3	0.9535		51.3	0.9691
51.4	0.9516		51.4	0.9705
51.5	0.9496		51.5	0.9705
51.6	0.9535		51.6	0.9677
51.7	0.9496		51.7	0.9662
51.8	0.9457		51.8	0.9719
51.9	0.9477		51.9	0.9662
52	0.9457		52	0.9677
52.1	0.9535		52.1	0.9677
52.2	0.9496		52.2	0.9648
52.3	0.9457		52.3	0.9648
52.4	0.9477		52.4	0.9648
52.5	0.9496		52.5	0.962
52.6	0.9477		52.6	0.9775
52.7	0.9496		52.7	0.9677
52.8	0.9535		52.8	0.9677
52.9	0.9554		52.9	0.9677
53	0.9496		53	0.9648
53.1	0.9496		53.1	0.9691
53.2	0.9438		53.2	0.9677
53.3	0.9496		53.3	0.9662
53.4	0.9457		53.4	0.9733
53.5	0.9516		53.5	0.9705
53.6	0.9496		53.6	0.9719
53.7	0.9535		53.7	0.9719
53.8	0.9496		53.8	0.9691
53.9	0.9457		53.9	0.9691
54	0.9457		54	0.9648
54.1	0.9516		54.1	0.9634
54.2	0.9574		54.2	0.9648
54.3	0.9457		54.3	0.9691
54.4	0.9438		54.4	0.9662
54.5	0.9535		54.5	0.9648
54.6	0.9438		54.6	0.9662
54.7	0.9593		54.7	0.9691
54.8	0.9457		54.8	0.9691
54.9	0.9496		54.9	0.9705
55	0.9419		55	0.9733
55.1	0.9535		55.1	0.9719
55.2	0.9496		55.2	0.9761
55.3	0.9477		55.3	0.962
55.4	0.9477		55.4	0.9691
55.5	0.9535		55.5	0.9733
55.6	0.9457		55.6	0.9705
55.7	0.9554		55.7	0.9733
55.8	0.9457		55.8	0.9648
55.9	0.9496		55.9	0.9691
56	0.9477		56	0.9691
56.1	0.9516		56.1	0.9733
56.2	0.9574		56.2	0.9747
56.3	0.9457		56.3	0.9719
56.4	0.9399		56.4	0.9705
56.5	0.9419		56.5	0.9733
56.6	0.938		56.6	0.9662
56.7	0.9438		56.7	0.9705
56.8	0.9399		56.8	0.9662
56.9	0.9496		56.9	0.9677
57	0.9419		57	0.9677
57.1	0.9535		57.1	0.9705
57.2	0.9535		57.2	0.9733
57.3	0.9457		57.3	0.9691
57.4	0.9554		57.4	0.962
57.5	0.9477		57.5	0.9634
57.6	0.9457		57.6	0.9705
57.7	0.938		57.7	0.9662
57.8	0.9399		57.8	0.9677
57.9	0.9457		57.9	0.9677
58	0.9535		58	0.9648
58.1	0.9593		58.1	0.9677
58.2	0.9516		58.2	0.9705
58.3	0.9457		58.3	0.9691
58.4	0.9516		58.4	0.9677
58.5	0.9457		58.5	0.9648
58.6	0.9477		58.6	0.9677
58.7	0.9438		58.7	0.9634
58.8	0.9419		58.8	0.9662
58.9	0.9496		58.9	0.9719
59	0.9419		59	0.9705
59.1	0.9516		59.1	0.9733
59.2	0.9477		59.2	0.9719
59.3	0.9457		59.3	0.9719
59.4	0.9457		59.4	0.9705
59.5	0.9438		59.5	0.9705
59.6	0.9612		59.6	0.9719
59.7	0.9516		59.7	0.962
59.8	0.9554		59.8	0.9691
59.9	0.9496		59.9	0.9719
60	0.9535		60	0.9733
60.1	0.9438		60.1	0.9719
60.2	0.9516		60.2	0.9705
60.3	0.9496		60.3	0.9733
60.4	0.9535		60.4	0.9733
60.5	0.9438		60.5	0.9775
60.6	0.9477		60.6	0.9705
60.7	0.9535		60.7	0.9733
60.8	0.9457		60.8	0.9705
60.9	0.9496		60.9	0.9719
61	0.9477		61	0.9691
61.1	0.9477		61.1	0.9747
61.2	0.9554		61.2	0.9648
61.3	0.9516		61.3	0.9691
61.4	0.9516		61.4	0.9662
61.5	0.9496		61.5	0.9719
61.6	0.9496		61.6	0.9705
61.7	0.9438		61.7	0.9719
61.8	0.9496		61.8	0.9648
61.9	0.9457		61.9	0.9691
62	0.9477		62	0.9705
62.1	0.9535		62.1	0.9691
62.2	0.9477		62.2	0.9648
62.3	0.9496		62.3	0.9691
62.4	0.9535		62.4	0.9747
62.5	0.9419		62.5	0.9747
62.6	0.9477		62.6	0.9719
62.7	0.9496		62.7	0.9691
62.8	0.9516		62.8	0.9705
62.9	0.9496		62.9	0.9634
63	0.9496		63	0.9691
63.1	0.9477		63.1	0.9719
63.2	0.9516		63.2	0.9677
63.3	0.9457		63.3	0.9733
63.4	0.9496		63.4	0.9691
63.5	0.9516		63.5	0.9719
63.6	0.9516		63.6	0.9691
63.7	0.9438		63.7	0.9747
63.8	0.9438		63.8	0.9691
63.9	0.9516		63.9	0.9719
64	0.9496		64	0.9705
64.1	0.9399		64.1	0.9733
64.2	0.9419		64.2	0.9747
64.3	0.9438		64.3	0.9733
64.4	0.9496		64.4	0.9662
64.5	0.9574		64.5	0.9733
64.6	0.9651		64.6	0.9719
64.7	0.9554		64.7	0.9803
64.8	0.9574		64.8	0.9705
64.9	0.9554		64.9	0.9747
65	0.9554		65	0.9677
65.1	0.9574		65.1	0.9733
65.2	0.9612		65.2	0.9761
65.3	0.9593		65.3	0.9761
65.4	0.9535		65.4	0.9733
65.5	0.9535		65.5	0.9677
65.6	0.9535		65.6	0.9705
65.7	0.9496		65.7	0.9747
65.8	0.9477		65.8	0.9691
65.9	0.9457		65.9	0.9761
66	0.9612		66	0.9705
66.1	0.9535		66.1	0.9733
66.2	0.9496		66.2	0.9662
66.3	0.9457		66.3	0.9733
66.4	0.9574		66.4	0.9719
66.5	0.9535		66.5	0.9775
66.6	0.9612		66.6	0.9705
66.7	0.9496		66.7	0.9719
66.8	0.9457		66.8	0.9691
66.9	0.9535		66.9	0.9719
67	0.9632		67	0.9662
67.1	0.9554		67.1	0.9705
67.2	0.9554		67.2	0.9719
67.3	0.9574		67.3	0.9733
67.4	0.9593		67.4	0.9705
67.5	0.9516		67.5	0.9733
67.6	0.9554		67.6	0.9761
67.7	0.9574		67.7	0.9733
67.8	0.9535		67.8	0.9691
67.9	0.9535		67.9	0.9803
68	0.9516		68	0.9648
68.1	0.9574		68.1	0.9719
68.2	0.9535		68.2	0.9691
68.3	0.9593		68.3	0.9705
68.4	0.9554		68.4	0.9634
68.5	0.9612		68.5	0.9719
68.6	0.9651		68.6	0.9719
68.7	0.9574		68.7	0.9677
68.8	0.9651		68.8	0.9705
68.9	0.9535		68.9	0.9719
69	0.9554		69	0.9691
69.1	0.9535		69.1	0.9705
69.2	0.9612		69.2	0.9705
69.3	0.9574		69.3	0.9691
69.4	0.9535		69.4	0.9719
69.5	0.9554		69.5	0.9648
69.6	0.9496		69.6	0.9677
69.7	0.9554		69.7	0.9761
69.8	0.9574		69.8	0.9705
69.9	0.9612		69.9	0.9719
70	0.9535		70	0.9691
70.1	0.9574		70.1	0.9662
70.2	0.9535		70.2	0.9705
70.3	0.9574		70.3	0.9789
70.4	0.9535		70.4	0.9719
70.5	0.9593		70.5	0.9719
70.6	0.9516		70.6	0.9733
70.7	0.9574		70.7	0.9761
70.8	0.9535		70.8	0.9761
70.9	0.9516		70.9	0.9691
71	0.9535		71	0.9691
71.1	0.9516		71.1	0.9705
71.2	0.9535		71.2	0.9733
71.3	0.9535		71.3	0.9747
71.4	0.9535		71.4	0.9705
71.5	0.9535		71.5	0.9677
71.6	0.9496		71.6	0.9775
71.7	0.9477		71.7	0.9733
71.8	0.9496		71.8	0.9775
71.9	0.9554		71.9	0.9719
72	0.9535		72	0.9705
72.1	0.9574		72.1	0.9733
72.2	0.9554		72.2	0.9761
72.3	0.9535		72.3	0.9691
72.4	0.9593		72.4	0.9747
72.5	0.9593		72.5	0.9691
72.6	0.9612		72.6	0.9705
72.7	0.9593		72.7	0.9691
72.8	0.9593		72.8	0.9733
72.9	0.969		72.9	0.9691
73	0.9612		73	0.9719
73.1	0.9574		73.1	0.9705
73.2	0.9632		73.2	0.9775
73.3	0.9593		73.3	0.9761
73.4	0.9574		73.4	0.9747
73.5	0.9554		73.5	0.9747
73.6	0.9535		73.6	0.9719
73.7	0.9593		73.7	0.9733
73.8	0.9554		73.8	0.9747
73.9	0.9593		73.9	0.9747
74	0.9554		74	0.9775
74.1	0.9574		74.1	0.9733
74.2	0.9457		74.2	0.9761
74.3	0.9612		74.3	0.9705
74.4	0.9554		74.4	0.9775
74.5	0.9574		74.5	0.9719
74.6	0.9554		74.6	0.9677
74.7	0.9574		74.7	0.9705
74.8	0.9574		74.8	0.9761
74.9	0.9632		74.9	0.9733
75	0.9632		75	0.9733
75.1	0.9554		75.1	0.9775
75.2	0.9574		75.2	0.9691
75.3	0.9457		75.3	0.9648
75.4	0.9516		75.4	0.9677
75.5	0.9496		75.5	0.9719
75.6	0.9496		75.6	0.9733
75.7	0.9457		75.7	0.9705
75.8	0.9593		75.8	0.9775
75.9	0.9671		75.9	0.9719
76	0.9612		76	0.9691
76.1	0.9612		76.1	0.9789
76.2	0.9612		76.2	0.9747
76.3	0.9496		76.3	0.9719
76.4	0.9516		76.4	0.9719
76.5	0.9574		76.5	0.9733
76.6	0.9671		76.6	0.9733
76.7	0.9574		76.7	0.9733
76.8	0.9554		76.8	0.9775
76.9	0.9516		76.9	0.9705
77	0.9554		77	0.9775
77.1	0.9671		77.1	0.9761
77.2	0.9632		77.2	0.9789
77.3	0.9554		77.3	0.9761
77.4	0.9496		77.4	0.9831
77.5	0.9593		77.5	0.9719
77.6	0.9477		77.6	0.9747
77.7	0.9535		77.7	0.9719
77.8	0.9574		77.8	0.9761
77.9	0.9651		77.9	0.9719
78	0.9554		78	0.9803
78.1	0.9554		78.1	0.9747
78.2	0.9671		78.2	0.9761
78.3	0.9574		78.3	0.9803
78.4	0.9574		78.4	0.9803
78.5	0.9574		78.5	0.9775
78.6	0.9535		78.6	0.9803
78.7	0.9612		78.7	0.9747
78.8	0.9593		78.8	0.9761
78.9	0.9554		78.9	0.9662
79	0.9554		79	0.9775
79.1	0.9574		79.1	0.9705
79.2	0.9535		79.2	0.9789
79.3	0.9496		79.3	0.9733
79.4	0.9671		79.4	0.9775
79.5	0.9651		79.5	0.9691
79.6	0.9632		79.6	0.9761
79.7	0.9593		79.7	0.9761
79.8	0.9632		79.8	0.9733
79.9	0.9651		79.9	0.9691
80	0.9593		80	0.9761
80.1	0.9554		80.1	0.9691
80.2	0.9612		80.2	0.9733
80.3	0.9496		80.3	0.9719
80.4	0.9574		80.4	0.9803
80.5	0.9554		80.5	0.9775
80.6	0.9651		80.6	0.9733
80.7	0.9535		80.7	0.9705
80.8	0.9671		80.8	0.9789
80.9	0.9574		80.9	0.9747
81	0.9535		81	0.9761
81.1	0.9651		81.1	0.9705
81.2	0.9671		81.2	0.9747
81.3	0.9632		81.3	0.9747
81.4	0.9554		81.4	0.9705
81.5	0.9535		81.5	0.9677
81.6	0.9535		81.6	0.9733
81.7	0.9632		81.7	0.9733
81.8	0.9554		81.8	0.9719
81.9	0.9632		81.9	0.9747
82	0.9535		82	0.9733
82.1	0.9554		82.1	0.9747
82.2	0.9671		82.2	0.9761
82.3	0.9612		82.3	0.9733
82.4	0.9574		82.4	0.9733
82.5	0.9593		82.5	0.9761
82.6	0.9612		82.6	0.9733
82.7	0.9535		82.7	0.9761
82.8	0.9671		82.8	0.9747
82.9	0.9535		82.9	0.9789
83	0.9612		83	0.9775
83.1	0.9671		83.1	0.9761
83.2	0.9729		83.2	0.9705
83.3	0.9535		83.3	0.9691
83.4	0.9574		83.4	0.9719
83.5	0.9574		83.5	0.9761
83.6	0.9535		83.6	0.9733
83.7	0.9574		83.7	0.9705
83.8	0.9574		83.8	0.9733
83.9	0.9516		83.9	0.9761
84	0.9554		84	0.9761
84.1	0.9632		84.1	0.9761
84.2	0.9632		84.2	0.9803
84.3	0.9632		84.3	0.9761
84.4	0.9593		84.4	0.9831
84.5	0.9593		84.5	0.9775
84.6	0.9651		84.6	0.9719
84.7	0.9612		84.7	0.9817
84.8	0.9535		84.8	0.9719
84.9	0.9612		84.9	0.9775
85	0.9651		85	0.9747
85.1	0.9612		85.1	0.9733
85.2	0.9651		85.2	0.9775
85.3	0.9651		85.3	0.9761
85.4	0.9554		85.4	0.9719
85.5	0.9593		85.5	0.9761
85.6	0.9593		85.6	0.9817
85.7	0.9593		85.7	0.9859
85.8	0.9574		85.8	0.9789
85.9	0.9593		85.9	0.9733
86	0.9651		86	0.9705
86.1	0.9612		86.1	0.9775
86.2	0.9574		86.2	0.9761
86.3	0.9574		86.3	0.9719
86.4	0.9574		86.4	0.9789
86.5	0.9554		86.5	0.9733
86.6	0.9593		86.6	0.9775
86.7	0.9671		86.7	0.9775
86.8	0.9593		86.8	0.9705
86.9	0.9554		86.9	0.9761
87	0.9574		87	0.9775
87.1	0.9612		87.1	0.9761
87.2	0.9574		87.2	0.9775
87.3	0.9612		87.3	0.9747
87.4	0.9612		87.4	0.9803
87.5	0.9554		87.5	0.9775
87.6	0.9612		87.6	0.9817
87.7	0.9612		87.7	0.9803
87.8	0.9632		87.8	0.9775
87.9	0.9535		87.9	0.9775
88	0.9574		88	0.9761
88.1	0.9574		88.1	0.9719
88.2	0.9671		88.2	0.9775
88.3	0.9593		88.3	0.9747
88.4	0.9671		88.4	0.9789
88.5	0.9612		88.5	0.9705
88.6	0.9632		88.6	0.9733
88.7	0.9593		88.7	0.9719
88.8	0.9593		88.8	0.9803
88.9	0.9651		88.9	0.9789
89	0.9574		89	0.9747
89.1	0.9632		89.1	0.9775
89.2	0.9651		89.2	0.9775
89.3	0.9612		89.3	0.9803
89.4	0.9612		89.4	0.9789
89.5	0.9671		89.5	0.9733
89.6	0.9593		89.6	0.9677
89.7	0.9671		89.7	0.9789
89.8	0.9709		89.8	0.9789
89.9	0.9651		89.9	0.9761
90	0.9593		90	0.9747
90.1	0.9574		90.1	0.9817
90.2	0.9612		90.2	0.9789
90.3	0.9671		90.3	0.9789
90.4	0.9632		90.4	0.9803
90.5	0.9612		90.5	0.9775
90.6	0.9574		90.6	0.9789
90.7	0.9593		90.7	0.9775
90.8	0.9574		90.8	0.9733
90.9	0.9632		90.9	0.9733
91	0.9612		91	0.9747
91.1	0.9651		91.1	0.9747
91.2	0.9574		91.2	0.9747
91.3	0.9632		91.3	0.9761
91.4	0.9574		91.4	0.9691
91.5	0.9593		91.5	0.9733
91.6	0.9651		91.6	0.9719
91.7	0.9671		91.7	0.9733
91.8	0.9574		91.8	0.9719
91.9	0.9671		91.9	0.9719
92	0.9671		92	0.9719
92.1	0.9671		92.1	0.9831
92.2	0.9554		92.2	0.9747
92.3	0.9632		92.3	0.9817
92.4	0.9574		92.4	0.9789
92.5	0.9574		92.5	0.9887
92.6	0.9612		92.6	0.9775
92.7	0.9632		92.7	0.9803
92.8	0.9671		92.8	0.9803
92.9	0.9671		92.9	0.9789
93	0.9612		93	0.9775
93.1	0.9729		93.1	0.9789
93.2	0.9612		93.2	0.9775
93.3	0.9729		93.3	0.9789
93.4	0.9632		93.4	0.9761
93.5	0.9651		93.5	0.9803
93.6	0.9535		93.6	0.9859
93.7	0.9612		93.7	0.9859
93.8	0.9574		93.8	0.9761
93.9	0.9574		93.9	0.9761
94	0.9612		94	0.9761
94.1	0.9593		94.1	0.9761
94.2	0.9516		94.2	0.9789
94.3	0.9671		94.3	0.9831
94.4	0.9709		94.4	0.9789
94.5	0.9593		94.5	0.9775
94.6	0.9574		94.6	0.9775
94.7	0.9651		94.7	0.9803
94.8	0.9574		94.8	0.9761
94.9	0.9632		94.9	0.9775
95	0.9671		95	0.9761
95.1	0.9593		95.1	0.9817
95.2	0.9671		95.2	0.9733
95.3	0.9612		95.3	0.9747
95.4	0.9574		95.4	0.9662
95.5	0.9612		95.5	0.9789
95.6	0.9671		95.6	0.9775
95.7	0.9651		95.7	0.9817
95.8	0.9632		95.8	0.9803
95.9	0.9632		95.9	0.9789
96	0.969		96	0.9719
96.1	0.9671		96.1	0.9761
96.2	0.9632		96.2	0.9733
96.3	0.9671		96.3	0.9789
96.4	0.9612		96.4	0.9817
96.5	0.9671		96.5	0.9817
96.6	0.9671		96.6	0.9845
96.7	0.9651		96.7	0.9803
96.8	0.9632		96.8	0.9775
96.9	0.9632		96.9	0.9733
97	0.9574		97	0.9775
97.1	0.9593		97.1	0.9705
97.2	0.9632		97.2	0.9761
97.3	0.9632		97.3	0.9803
97.4	0.9651		97.4	0.9761
97.5	0.9651		97.5	0.9789
97.6	0.9671		97.6	0.9789
97.7	0.9632		97.7	0.9789
97.8	0.9671		97.8	0.9775
97.9	0.969		97.9	0.9775
98	0.9651		98	0.9789
98.1	0.9593		98.1	0.9775
98.2	0.9554		98.2	0.9761
98.3	0.9593		98.3	0.9705
98.4	0.9612		98.4	0.9761
98.5	0.9651		98.5	0.9789
98.6	0.9612		98.6	0.9803
98.7	0.9671		98.7	0.9747
98.8	0.9632		98.8	0.9789
98.9	0.9593		98.9	0.9733
99	0.9612		99	0.9761
99.1	0.9593		99.1	0.9747
99.2	0.9593		99.2	0.9803
99.3	0.9574		99.3	0.9775
99.4	0.9535		99.4	0.9789
99.5	0.9651		99.5	0.9831
99.6	0.9632		99.6	0.9775
99.7	0.9593		99.7	0.9747
99.8	0.9632		99.8	0.9789
99.9	0.9593		99.9	0.9817
100	0.9593		100	0.9803
100.1	0.9632		100.1	0.9831
100.2	0.9651		100.2	0.9775
100.3	0.9651		100.3	0.9803
100.4	0.9632		100.4	0.9789
100.5	0.9612		100.5	0.9789
100.6	0.9651		100.6	0.9803
100.7	0.9593		100.7	0.9817
100.8	0.9632		100.8	0.9789
100.9	0.9632		100.9	0.9789
101	0.9709		101	0.9817
101.1	0.9612		101.1	0.9817
101.2	0.9612		101.2	0.9817
101.3	0.9671		101.3	0.9789
101.4	0.9574		101.4	0.9761
101.5	0.9671		101.5	0.9775
101.6	0.9632		101.6	0.9775
101.7	0.9574		101.7	0.9803
101.8	0.969		101.8	0.9831
101.9	0.9671		101.9	0.9831
102	0.9574		102	0.9817
102.1	0.9574		102.1	0.9747
102.2	0.9593		102.2	0.9817
102.3	0.9671		102.3	0.9803
102.4	0.9671		102.4	0.9733
102.5	0.9632		102.5	0.9789
102.6	0.9612		102.6	0.9789
102.7	0.9612		102.7	0.9775
102.8	0.9748		102.8	0.9775
102.9	0.9671		102.9	0.9803
103	0.9632		103	0.9789
103.1	0.9651		103.1	0.9789
103.2	0.9593		103.2	0.9775
103.3	0.9632		103.3	0.9817
103.4	0.9632		103.4	0.9775
103.5	0.9593		103.5	0.9761
103.6	0.9535		103.6	0.9761
103.7	0.9632		103.7	0.9761
103.8	0.9612		103.8	0.9803
103.9	0.9612		103.9	0.9775
104	0.9574		104	0.9803
104.1	0.9651		104.1	0.9761
104.2	0.9709		104.2	0.9831
104.3	0.9612		104.3	0.9817
104.4	0.9632		104.4	0.9747
104.5	0.9729		104.5	0.9789
104.6	0.9632		104.6	0.9789
104.7	0.9729		104.7	0.9775
104.8	0.969		104.8	0.9775
104.9	0.9632		104.9	0.9817
105	0.9593		105	0.9733
105.1	0.9632		105.1	0.9789
105.2	0.9574		105.2	0.9747
105.3	0.9632		105.3	0.9803
105.4	0.9612		105.4	0.9831
105.5	0.9671		105.5	0.9803
105.6	0.9748		105.6	0.9831
105.7	0.9671		105.7	0.9733
105.8	0.9651		105.8	0.9817
105.9	0.9671		105.9	0.9705
106	0.969		106	0.9747
106.1	0.969		106.1	0.9719
106.2	0.9593		106.2	0.9845
106.3	0.969		106.3	0.9789
106.4	0.969		106.4	0.9817
106.5	0.969		106.5	0.9789
106.6	0.9671		106.6	0.9803
106.7	0.9593		106.7	0.9761
106.8	0.9612		106.8	0.9789
106.9	0.9632		106.9	0.9789
107	0.969		107	0.9803
107.1	0.9671		107.1	0.9733
107.2	0.9709		107.2	0.9803
107.3	0.9612		107.3	0.9733
107.4	0.9632		107.4	0.9775
107.5	0.9612		107.5	0.9789
107.6	0.9671		107.6	0.9803
107.7	0.9709		107.7	0.9775
107.8	0.9651		107.8	0.9789
107.9	0.9709		107.9	0.9775
108	0.9729		108	0.9803
108.1	0.9632		108.1	0.9733
108.2	0.9632		108.2	0.9817
108.3	0.9632		108.3	0.9803
108.4	0.9671		108.4	0.9803
108.5	0.9593		108.5	0.9789
108.6	0.9554		108.6	0.9789
108.7	0.9593		108.7	0.9817
108.8	0.969		108.8	0.9775
108.9	0.9632		108.9	0.9789
109	0.9632		109	0.9789
109.1	0.9651		109.1	0.9803
109.2	0.9671		109.2	0.9677
109.3	0.9709		109.3	0.9761
109.4	0.9593		109.4	0.9789
109.5	0.9612		109.5	0.9789
109.6	0.9632		109.6	0.9747
109.7	0.9709		109.7	0.9761
109.8	0.9593		109.8	0.9803
109.9	0.9593		109.9	0.9859
110	0.9671		110	0.9845
110.1	0.9632		110.1	0.9789
110.2	0.969		110.2	0.9789
110.3	0.9671		110.3	0.9733
110.4	0.9574		110.4	0.9831
110.5	0.9748		110.5	0.9845
110.6	0.9709		110.6	0.9831
110.7	0.9632		110.7	0.9747
110.8	0.9554		110.8	0.9789
110.9	0.9574		110.9	0.9789
111	0.969		111	0.9761
111.1	0.9574		111.1	0.9789
111.2	0.9535		111.2	0.9817
111.3	0.9671		111.3	0.9789
111.4	0.9632		111.4	0.9775
111.5	0.9651		111.5	0.9789
111.6	0.9632		111.6	0.9831
111.7	0.9709		111.7	0.9817
111.8	0.9651		111.8	0.9803
111.9	0.969		111.9	0.9817
112	0.9671		112	0.9775
112.1	0.9651		112.1	0.9803
112.2	0.9651		112.2	0.9761
112.3	0.9709		112.3	0.9803
112.4	0.969		112.4	0.9817
112.5	0.9632		112.5	0.993
112.6	0.969		112.6	0.9817
112.7	0.9709		112.7	0.9789
112.8	0.9651		112.8	0.9761
112.9	0.9535		112.9	0.9789
113	0.9709		113	0.9817
113.1	0.9709		113.1	0.9831
113.2	0.969		113.2	0.9761
113.3	0.9671		113.3	0.9789
113.4	0.9612		113.4	0.9789
113.5	0.969		113.5	0.9817
113.6	0.9574		113.6	0.9831
113.7	0.9612		113.7	0.9817
113.8	0.9651		113.8	0.9803
113.9	0.9671		113.9	0.9733
114	0.9632		114	0.9719
114.1	0.9593		114.1	0.9775
114.2	0.9709		114.2	0.9789
114.3	0.9671		114.3	0.9789
114.4	0.9554		114.4	0.9817
114.5	0.9671		114.5	0.9789
114.6	0.9632		114.6	0.9817
114.7	0.9574		114.7	0.9789
114.8	0.9593		114.8	0.9817
114.9	0.969		114.9	0.9831
115	0.9729		115	0.9817
115.1	0.9671		115.1	0.9803
115.2	0.9709		115.2	0.9789
115.3	0.9671		115.3	0.9803
115.4	0.9671		115.4	0.9817
115.5	0.9593		115.5	0.9817
115.6	0.9651		115.6	0.9817
115.7	0.969		115.7	0.9789
115.8	0.9612		115.8	0.9789
115.9	0.969		115.9	0.9817
116	0.9612		116	0.9845
116.1	0.9632		116.1	0.9775
116.2	0.9671		116.2	0.9789
116.3	0.9593		116.3	0.9775
116.4	0.9671		116.4	0.9803
116.5	0.9574		116.5	0.9831
116.6	0.9671		116.6	0.9831
116.7	0.9632		116.7	0.9733
116.8	0.9612		116.8	0.9817
116.9	0.9651		116.9	0.9775
117	0.969		117	0.9761
117.1	0.9651		117.1	0.9859
117.2	0.9709		117.2	0.9817
117.3	0.9651		117.3	0.9789
117.4	0.9593		117.4	0.9873
117.5	0.9729		117.5	0.9845
117.6	0.9709		117.6	0.9831
117.7	0.9632		117.7	0.9859
117.8	0.9632		117.8	0.9775
117.9	0.9729		117.9	0.9761
118	0.9671		118	0.9803
118.1	0.9671		118.1	0.9831
118.2	0.9671		118.2	0.9817
118.3	0.9632		118.3	0.9859
118.4	0.9612		118.4	0.9859
118.5	0.9612		118.5	0.9859
118.6	0.969		118.6	0.9803
118.7	0.9651		118.7	0.9845
118.8	0.969		118.8	0.9789
118.9	0.9593		118.9	0.9761
119	0.9651		119	0.9789
119.1	0.9632		119.1	0.9803
119.2	0.9612		119.2	0.9789
119.3	0.969		119.3	0.9845
119.4	0.9651		119.4	0.9775
119.5	0.9593		119.5	0.9775
119.6	0.9729		119.6	0.9817
119.7	0.9612		119.7	0.9845
119.8	0.9612		119.8	0.9789
119.9	0.9612		119.9	0.9831
120	0.9671		120	0.9817
120.1	0.9612		120.1	0.9817
120.2	0.9709		120.2	0.9789
120.3	0.9632		120.3	0.9831
120.4	0.9671		120.4	0.9817
120.5	0.9632		120.5	0.9775
120.6	0.9709		120.6	0.9789
120.7	0.9632		120.7	0.9859
120.8	0.9729		120.8	0.9831
120.9	0.9574		120.9	0.9775
121	0.9632		121	0.9845
121.1	0.9651		121.1	0.9817
121.2	0.969		121.2	0.9775
121.3	0.9574		121.3	0.9859
121.4	0.9671		121.4	0.9789
121.5	0.9651		121.5	0.9775
121.6	0.969		121.6	0.9761
121.7	0.9554		121.7	0.9859
121.8	0.9671		121.8	0.9817
121.9	0.9729		121.9	0.9817
122	0.9671		122	0.9775
122.1	0.9729		122.1	0.9817
122.2	0.9651		122.2	0.9831
122.3	0.9632		122.3	0.9873
122.4	0.9671		122.4	0.9887
122.5	0.9709		122.5	0.9845
122.6	0.9671		122.6	0.9803
122.7	0.9671		122.7	0.9775
122.8	0.9709		122.8	0.9803
122.9	0.9748		122.9	0.9803
123	0.9632		123	0.9719
123.1	0.969		123.1	0.9803
123.2	0.969		123.2	0.9803
123.3	0.9651		123.3	0.9845
123.4	0.9651		123.4	0.9803
123.5	0.9671		123.5	0.9859
123.6	0.9612		123.6	0.9859
123.7	0.9709		123.7	0.9817
123.8	0.9632		123.8	0.9831
123.9	0.9671		123.9	0.9817
124	0.9748		124	0.9831
124.1	0.9651		124.1	0.9831
124.2	0.969		124.2	0.9789
124.3	0.969		124.3	0.9803
124.4	0.9729		124.4	0.9817
124.5	0.969		124.5	0.9803
124.6	0.9709		124.6	0.9817
124.7	0.969		124.7	0.9789
124.8	0.9593		124.8	0.9831
124.9	0.9632		124.9	0.9831
125	0.9651		125	0.9845
125.1	0.9671		125.1	0.9803
125.2	0.9651		125.2	0.9803
125.3	0.9748		125.3	0.9817
125.4	0.9729		125.4	0.9803
125.5	0.9729		125.5	0.9817
125.6	0.9651		125.6	0.9789
125.7	0.9632		125.7	0.9789
125.8	0.9671		125.8	0.9803
125.9	0.9632		125.9	0.9761
126	0.9729		126	0.9845
126.1	0.9729		126.1	0.9789
126.2	0.969		126.2	0.9845
126.3	0.9748		126.3	0.9803
126.4	0.9729		126.4	0.9803
126.5	0.969		126.5	0.9789
126.6	0.9709		126.6	0.9803
126.7	0.9671		126.7	0.9789
126.8	0.9729		126.8	0.9859
126.9	0.9709		126.9	0.9831
127	0.9748		127	0.9817
127.1	0.9709		127.1	0.9817
127.2	0.9806		127.2	0.9859
127.3	0.9632		127.3	0.9845
127.4	0.9709		127.4	0.9831
127.5	0.9671		127.5	0.9789
127.6	0.9632		127.6	0.9817
127.7	0.9671		127.7	0.9789
127.8	0.9632		127.8	0.9817
127.9	0.9729		127.9	0.9845
128	0.9729		128	0.9887
128.1	0.9632		128.1	0.9859
128.2	0.9671		128.2	0.9789
128.3	0.9651		128.3	0.9817
128.4	0.9632		128.4	0.9845
128.5	0.9671		128.5	0.9761
128.6	0.9671		128.6	0.9761
128.7	0.9671		128.7	0.9817
128.8	0.9767		128.8	0.9845
128.9	0.9729		128.9	0.9789
129	0.9632		129	0.9831
129.1	0.9593		129.1	0.9887
129.2	0.9671		129.2	0.9859
129.3	0.9593		129.3	0.9789
129.4	0.9729		129.4	0.9803
129.5	0.9612		129.5	0.9873
129.6	0.969		129.6	0.9845
129.7	0.9671		129.7	0.9803
129.8	0.9671		129.8	0.9873
129.9	0.9767		129.9	0.9803
130	0.9612		130	0.9803
130.1	0.9709		130.1	0.9831
130.2	0.9651		130.2	0.9803
130.3	0.9671		130.3	0.9859
130.4	0.9729		130.4	0.9831
130.5	0.9729		130.5	0.9775
130.6	0.969		130.6	0.9817
130.7	0.9709		130.7	0.9831
130.8	0.9709		130.8	0.9845
130.9	0.9729		130.9	0.9789
131	0.9671		131	0.9873
131.1	0.9787		131.1	0.9789
131.2	0.9651		131.2	0.9902
131.3	0.9671		131.3	0.9803
131.4	0.9651		131.4	0.9859
131.5	0.9593		131.5	0.9859
131.6	0.9574		131.6	0.9859
131.7	0.9671		131.7	0.9789
131.8	0.9632		131.8	0.9831
131.9	0.969		131.9	0.9775
132	0.9612		132	0.9873
132.1	0.9729		132.1	0.9789
132.2	0.9632		132.2	0.9887
132.3	0.969		132.3	0.9831
132.4	0.969		132.4	0.9859
132.5	0.9671		132.5	0.9831
132.6	0.9651		132.6	0.9803
132.7	0.9709		132.7	0.9817
132.8	0.9671		132.8	0.9859
132.9	0.969		132.9	0.9789
133	0.9612		133	0.9817
133.1	0.9671		133.1	0.9775
133.2	0.9612		133.2	0.9803
133.3	0.9671		133.3	0.9803
133.4	0.9612		133.4	0.9831
133.5	0.9729		133.5	0.9873
133.6	0.969		133.6	0.9775
133.7	0.9748		133.7	0.9817
133.8	0.9612		133.8	0.9803
133.9	0.9593		133.9	0.9775
134	0.969		134	0.9789
134.1	0.9729		134.1	0.9817
134.2	0.9767		134.2	0.9817
134.3	0.969		134.3	0.9817
134.4	0.969		134.4	0.9817
134.5	0.9748		134.5	0.9775
134.6	0.969		134.6	0.9817
134.7	0.9632		134.7	0.9789
134.8	0.9671		134.8	0.9831
134.9	0.9671		134.9	0.9789
135	0.9671		135	0.9831
135.1	0.9709		135.1	0.9831
135.2	0.969		135.2	0.9859
135.3	0.9709		135.3	0.9859
135.4	0.9709		135.4	0.9831
135.5	0.9671		135.5	0.9831
135.6	0.9729		135.6	0.9859
135.7	0.9593		135.7	0.9775
135.8	0.9709		135.8	0.9789
135.9	0.969		135.9	0.9859
136	0.9671		136	0.9775
136.1	0.969		136.1	0.9831
136.2	0.9748		136.2	0.9803
136.3	0.9671		136.3	0.9817
136.4	0.9748		136.4	0.9845
136.5	0.9651		136.5	0.9831
136.6	0.9709		136.6	0.9831
136.7	0.969		136.7	0.9747
136.8	0.9709		136.8	0.9803
136.9	0.9709		136.9	0.9873
137	0.9709		137	0.9803
137.1	0.9709		137.1	0.9817
137.2	0.9612		137.2	0.9789
137.3	0.969		137.3	0.9817
137.4	0.9709		137.4	0.9747
137.5	0.9651		137.5	0.9887
137.6	0.9709		137.6	0.9831
137.7	0.9729		137.7	0.9789
137.8	0.9651		137.8	0.9817
137.9	0.9767		137.9	0.9817
138	0.9671		138	0.9803
138.1	0.9671		138.1	0.9803
138.2	0.9729		138.2	0.9803
138.3	0.969		138.3	0.9789
138.4	0.9787		138.4	0.9817
138.5	0.969		138.5	0.9873
138.6	0.9748		138.6	0.9775
138.7	0.9748		138.7	0.9887
138.8	0.9671		138.8	0.9859
138.9	0.9729		138.9	0.9803
139	0.9671		139	0.9873
139.1	0.969		139.1	0.9873
139.2	0.9748		139.2	0.9859
139.3	0.9709		139.3	0.9789
139.4	0.9709		139.4	0.9789
139.5	0.9593		139.5	0.9789
139.6	0.9748		139.6	0.9831
139.7	0.9651		139.7	0.9817
139.8	0.9729		139.8	0.9789
139.9	0.9651		139.9	0.9789
140	0.9748		140	0.9803
140.1	0.9593		140.1	0.9873
140.2	0.9671		140.2	0.9859
140.3	0.9671		140.3	0.9831
140.4	0.9748		140.4	0.9789
140.5	0.969		140.5	0.9873
140.6	0.9729		140.6	0.9845
140.7	0.9729		140.7	0.9817
140.8	0.9729		140.8	0.9831
140.9	0.9671		140.9	0.9803
141	0.9709		141	0.9789
141.1	0.9767		141.1	0.9845
141.2	0.969		141.2	0.9775
141.3	0.9612		141.3	0.9817
141.4	0.9767		141.4	0.9887
141.5	0.9729		141.5	0.9887
141.6	0.9709		141.6	0.9859
141.7	0.9729		141.7	0.9873
141.8	0.9748		141.8	0.9831
141.9	0.9651		141.9	0.9831
142	0.9748		142	0.9845
142.1	0.9671		142.1	0.9789
142.2	0.9671		142.2	0.9789
142.3	0.9729		142.3	0.9817
142.4	0.9671		142.4	0.9817
142.5	0.969		142.5	0.9845
142.6	0.9748		142.6	0.9789
142.7	0.9787		142.7	0.9831
142.8	0.9709		142.8	0.9873
142.9	0.9709		142.9	0.9873
143	0.9709		143	0.9789
143.1	0.9632		143.1	0.9775
143.2	0.9748		143.2	0.9859
143.3	0.9709		143.3	0.9831
143.4	0.9632		143.4	0.9845
143.5	0.9709		143.5	0.9831
143.6	0.9787		143.6	0.9803
143.7	0.9671		143.7	0.9845
143.8	0.9767		143.8	0.9845
143.9	0.9767		143.9	0.9831
144	0.9748		144	0.9859
144.1	0.969		144.1	0.9873
144.2	0.969		144.2	0.9887
144.3	0.969		144.3	0.9859
144.4	0.969		144.4	0.9817
144.5	0.9709		144.5	0.9873
144.6	0.9709		144.6	0.9803
144.7	0.969		144.7	0.9845
144.8	0.9709		144.8	0.9831
144.9	0.9671		144.9	0.9789
145	0.9767		145	0.9831
145.1	0.9748		145.1	0.9845
145.2	0.9748		145.2	0.9845
145.3	0.9729		145.3	0.9859
145.4	0.9671		145.4	0.9887
145.5	0.9671		145.5	0.9775
145.6	0.9671		145.6	0.9831
145.7	0.9729		145.7	0.9873
145.8	0.9651		145.8	0.9873
145.9	0.9632		145.9	0.9873
146	0.969		146	0.9803
146.1	0.9748		146.1	0.9761
146.2	0.9748		146.2	0.9845
146.3	0.9748		146.3	0.9831
146.4	0.9787		146.4	0.9803
146.5	0.9729		146.5	0.9887
146.6	0.969		146.6	0.9803
146.7	0.9787		146.7	0.9887
146.8	0.9806		146.8	0.9859
146.9	0.9767		146.9	0.9831
147	0.9671		147	0.9817
147.1	0.9767		147.1	0.9859
147.2	0.9671		147.2	0.9803
147.3	0.9729		147.3	0.9902
147.4	0.9729		147.4	0.9859
147.5	0.969		147.5	0.9831
147.6	0.9748		147.6	0.9831
147.7	0.9709		147.7	0.9789
147.8	0.9709		147.8	0.9803
147.9	0.9729		147.9	0.9845
148	0.9729		148	0.9902
148.1	0.9729		148.1	0.9831
148.2	0.9748		148.2	0.9887
148.3	0.9748		148.3	0.9887
148.4	0.9651		148.4	0.9845
148.5	0.9767		148.5	0.9747
148.6	0.9612		148.6	0.9831
148.7	0.9612		148.7	0.9859
148.8	0.9709		148.8	0.9887
148.9	0.9709		148.9	0.9873
149	0.9709		149	0.9887
149.1	0.9671		149.1	0.9873
149.2	0.9671		149.2	0.9831
149.3	0.9748		149.3	0.9845
149.4	0.9709		149.4	0.9859
149.5	0.9787		149.5	0.9873
149.6	0.9709		149.6	0.9859
149.7	0.9767		149.7	0.9817
149.8	0.969		149.8	0.9887
149.9	0.9767		149.9	0.9845
150	0.969		150	0.9775
150.1	0.9806		150.1	0.9845
150.2	0.9671		150.2	0.9845
150.3	0.9671		150.3	0.9817
150.4	0.9671		150.4	0.9887
150.5	0.9787		150.5	0.9873
150.6	0.9671		150.6	0.9873
150.7	0.969		150.7	0.9887
150.8	0.9748		150.8	0.9845
150.9	0.9709		150.9	0.9845
151	0.9748		151	0.9873
151.1	0.9748		151.1	0.9831
151.2	0.9671		151.2	0.9845
151.3	0.9787		151.3	0.9845
151.4	0.9729		151.4	0.9817
151.5	0.969		151.5	0.9845
151.6	0.969		151.6	0.9817
151.7	0.9729		151.7	0.9803
151.8	0.9709		151.8	0.9873
151.9	0.9709		151.9	0.9859
152	0.9806		152	0.9887
152.1	0.9767		152.1	0.9789
152.2	0.9671		152.2	0.9817
152.3	0.9709		152.3	0.9803
152.4	0.9651		152.4	0.9859
152.5	0.9767		152.5	0.9845
152.6	0.9748		152.6	0.9831
152.7	0.9748		152.7	0.9803
152.8	0.9864		152.8	0.9831
152.9	0.9709		152.9	0.9831
153	0.969		153	0.9873
153.1	0.9767		153.1	0.9859
153.2	0.9709		153.2	0.9817
153.3	0.9748		153.3	0.9817
153.4	0.9767		153.4	0.9845
153.5	0.9787		153.5	0.9817
153.6	0.9748		153.6	0.9831
153.7	0.9729		153.7	0.9803
153.8	0.9748		153.8	0.9831
153.9	0.9787		153.9	0.9887
154	0.9709		154	0.9887
154.1	0.9709		154.1	0.9859
154.2	0.9767		154.2	0.9789
154.3	0.9748		154.3	0.9831
154.4	0.969		154.4	0.9845
154.5	0.9632		154.5	0.9873
154.6	0.9767		154.6	0.9873
154.7	0.9729		154.7	0.9845
154.8	0.9806		154.8	0.9859
154.9	0.9729		154.9	0.9845
155	0.969		155	0.9859
155.1	0.969		155.1	0.9845
155.2	0.9787		155.2	0.9916
155.3	0.9787		155.3	0.9817
155.4	0.969		155.4	0.9831
155.5	0.9729		155.5	0.9887
155.6	0.9787		155.6	0.9887
155.7	0.9729		155.7	0.9873
155.8	0.9671		155.8	0.9845
155.9	0.9845		155.9	0.9789
156	0.9671		156	0.9902
156.1	0.9787		156.1	0.9845
156.2	0.9671		156.2	0.9845
156.3	0.9787		156.3	0.9845
156.4	0.9787		156.4	0.9845
156.5	0.9709		156.5	0.9803
156.6	0.9748		156.6	0.9831
156.7	0.9709		156.7	0.9831
156.8	0.9729		156.8	0.9845
156.9	0.9767		156.9	0.9902
157	0.9806		157	0.9902
157.1	0.969		157.1	0.9789
157.2	0.9787		157.2	0.9803
157.3	0.9748		157.3	0.9845
157.4	0.9729		157.4	0.9859
157.5	0.9709		157.5	0.9831
157.6	0.9729		157.6	0.9873
157.7	0.9671		157.7	0.9859
157.8	0.969		157.8	0.9873
157.9	0.9709		157.9	0.9859
158	0.9845		158	0.993
158.1	0.9651		158.1	0.9873
158.2	0.969		158.2	0.9859
158.3	0.969		158.3	0.9789
158.4	0.9767		158.4	0.9873
158.5	0.9709		158.5	0.9859
158.6	0.9671		158.6	0.9887
158.7	0.9651		158.7	0.9845
158.8	0.9787		158.8	0.9803
158.9	0.969		158.9	0.9873
159	0.9709		159	0.9845
159.1	0.969		159.1	0.9845
159.2	0.9806		159.2	0.9873
159.3	0.9729		159.3	0.9775
159.4	0.9767		159.4	0.9887
159.5	0.9671		159.5	0.9817
159.6	0.9806		159.6	0.9859
159.7	0.9671		159.7	0.9859
159.8	0.9748		159.8	0.9902
159.9	0.9729		159.9	0.9887
160	0.9787		160	0.9831
160.1	0.9671		160.1	0.9831
160.2	0.9767		160.2	0.9789
160.3	0.9651		160.3	0.9887
160.4	0.9748		160.4	0.9845
160.5	0.9787		160.5	0.9817
160.6	0.9709		160.6	0.9859
160.7	0.9729		160.7	0.9887
160.8	0.9826		160.8	0.9845
160.9	0.9748		160.9	0.9902
161	0.9806		161	0.9789
161.1	0.9729		161.1	0.9789
161.2	0.9729		161.2	0.9817
161.3	0.9709		161.3	0.9831
161.4	0.9729		161.4	0.9817
161.5	0.9767		161.5	0.9845
161.6	0.9748		161.6	0.9845
161.7	0.9767		161.7	0.9831
161.8	0.9651		161.8	0.9902
161.9	0.9729		161.9	0.9873
162	0.9806		162	0.9803
162.1	0.9806		162.1	0.9803
162.2	0.9748		162.2	0.9817
162.3	0.9767		162.3	0.9789
162.4	0.969		162.4	0.9817
162.5	0.9729		162.5	0.9859
162.6	0.969		162.6	0.9873
162.7	0.9671		162.7	0.9859
162.8	0.9729		162.8	0.9845
162.9	0.969		162.9	0.9817
163	0.9767		163	0.9859
163.1	0.9709		163.1	0.9859
163.2	0.9748		163.2	0.9887
163.3	0.9709		163.3	0.9817
163.4	0.9671		163.4	0.9845
163.5	0.9748		163.5	0.9845
163.6	0.9671		163.6	0.9845
163.7	0.969		163.7	0.9845
163.8	0.9671		163.8	0.9803
163.9	0.9767		163.9	0.9873
164	0.9826		164	0.9831
164.1	0.9748		164.1	0.9831
164.2	0.9787		164.2	0.9873
164.3	0.9671		164.3	0.9873
164.4	0.9651		164.4	0.9859
164.5	0.9748		164.5	0.9831
164.6	0.9748		164.6	0.9887
164.7	0.9748		164.7	0.9845
164.8	0.9767		164.8	0.9859
164.9	0.9767		164.9	0.9873
165	0.9767		165	0.9845
165.1	0.9748		165.1	0.9845
165.2	0.9767		165.2	0.9859
165.3	0.9748		165.3	0.9817
165.4	0.9787		165.4	0.9817
165.5	0.9748		165.5	0.9803
165.6	0.9709		165.6	0.9831
165.7	0.9729		165.7	0.9887
165.8	0.9729		165.8	0.9817
165.9	0.9787		165.9	0.9831
166	0.9748		166	0.9803
166.1	0.969		166.1	0.9873
166.2	0.969		166.2	0.9803
166.3	0.9729		166.3	0.9859
166.4	0.9671		166.4	0.9845
166.5	0.9767		166.5	0.9887
166.6	0.9671		166.6	0.9887
166.7	0.9748		166.7	0.993
166.8	0.9767		166.8	0.993
166.9	0.9767		166.9	0.9873
167	0.9748		167	0.9831
167.1	0.969		167.1	0.9803
167.2	0.9826		167.2	0.9887
167.3	0.9767		167.3	0.9944
167.4	0.9767		167.4	0.9887
167.5	0.969		167.5	0.9803
167.6	0.9748		167.6	0.9817
167.7	0.9767		167.7	0.9831
167.8	0.9767		167.8	0.9873
167.9	0.9729		167.9	0.9873
168	0.9767		168	0.9789
168.1	0.9826		168.1	0.9817
168.2	0.9671		168.2	0.9845
168.3	0.9729		168.3	0.9859
168.4	0.9787		168.4	0.9831
168.5	0.9767		168.5	0.9859
168.6	0.9729		168.6	0.9789
168.7	0.9729		168.7	0.9845
168.8	0.9787		168.8	0.9845
168.9	0.9806		168.9	0.9873
169	0.9729		169	0.9902
169.1	0.9806		169.1	0.9944
169.2	0.9709		169.2	0.9916
169.3	0.969		169.3	0.9859
169.4	0.9729		169.4	0.9887
169.5	0.9787		169.5	0.9831
169.6	0.9767		169.6	0.9887
169.7	0.9826		169.7	0.9831
169.8	0.9787		169.8	0.9803
169.9	0.9767		169.9	0.9873
170	0.9806		170	0.9817
170.1	0.9806		170.1	0.9817
170.2	0.9806		170.2	0.9831
170.3	0.9709		170.3	0.9817
170.4	0.969		170.4	0.9873
170.5	0.9709		170.5	0.9887
170.6	0.9671		170.6	0.9887
170.7	0.9806		170.7	0.9859
170.8	0.9767		170.8	0.9873
170.9	0.9826		170.9	0.9845
171	0.9748		171	0.9817
171.1	0.9729		171.1	0.9873
171.2	0.9787		171.2	0.9803
171.3	0.969		171.3	0.9845
171.4	0.9767		171.4	0.9831
171.5	0.9787		171.5	0.9817
171.6	0.9787		171.6	0.9817
171.7	0.9748		171.7	0.9859
171.8	0.9709		171.8	0.9845
171.9	0.9767		171.9	0.9887
172	0.9787		172	0.9831
172.1	0.9748		172.1	0.9845
172.2	0.9806		172.2	0.9873
172.3	0.9709		172.3	0.9859
172.4	0.9787		172.4	0.9845
172.5	0.969		172.5	0.9817
172.6	0.9748		172.6	0.9845
172.7	0.969		172.7	0.9789
172.8	0.9787		172.8	0.9845
172.9	0.9748		172.9	0.9859
173	0.9845		173	0.9803
173.1	0.9806		173.1	0.9845
173.2	0.9826		173.2	0.9859
173.3	0.9767		173.3	0.9873
173.4	0.9864		173.4	0.9887
173.5	0.9709		173.5	0.9845
173.6	0.9671		173.6	0.9902
173.7	0.9748		173.7	0.9859
173.8	0.9729		173.8	0.9859
173.9	0.9767		173.9	0.9887
174	0.9884		174	0.9887
174.1	0.9748		174.1	0.9859
174.2	0.9806		174.2	0.9789
174.3	0.9767		174.3	0.9902
174.4	0.9748		174.4	0.9873
174.5	0.9748		174.5	0.9887
174.6	0.9748		174.6	0.9831
174.7	0.9787		174.7	0.9859
174.8	0.9787		174.8	0.9831
174.9	0.9845		174.9	0.9845
175	0.9787		175	0.9845
175.1	0.9787		175.1	0.9831
175.2	0.9709		175.2	0.9845
175.3	0.9709		175.3	0.9916
175.4	0.9748		175.4	0.9873
175.5	0.9826		175.5	0.9873
175.6	0.9826		175.6	0.9831
175.7	0.9748		175.7	0.9859
175.8	0.9748		175.8	0.9789
175.9	0.9748		175.9	0.9887
176	0.9729		176	0.9831
176.1	0.969		176.1	0.9859
176.2	0.9709		176.2	0.9873
176.3	0.9709		176.3	0.9803
176.4	0.9729		176.4	0.9859
176.5	0.9767		176.5	0.9859
176.6	0.9787		176.6	0.9831
176.7	0.9748		176.7	0.9845
176.8	0.9767		176.8	0.9902
176.9	0.9748		176.9	0.9887
177	0.9729		177	0.9845
177.1	0.9748		177.1	0.9887
177.2	0.9826		177.2	0.9902
177.3	0.9729		177.3	0.9859
177.4	0.9767		177.4	0.9817
177.5	0.9729		177.5	0.9845
177.6	0.9729		177.6	0.9845
177.7	0.9709		177.7	0.9916
177.8	0.9767		177.8	0.9775
177.9	0.9787		177.9	0.9817
178	0.9767		178	0.9817
178.1	0.9709		178.1	0.9789
178.2	0.9767		178.2	0.9887
178.3	0.9729		178.3	0.9817
178.4	0.9806		178.4	0.9817
178.5	0.9748		178.5	0.9887
178.6	0.9748		178.6	0.9859
178.7	0.9748		178.7	0.9831
178.8	0.9826		178.8	0.9831
178.9	0.9806		178.9	0.9873
179	0.9748		179	0.9859
179.1	0.9709		179.1	0.9887
179.2	0.969		179.2	0.9845
179.3	0.9767		179.3	0.9873
179.4	0.9767		179.4	0.9873
179.5	0.9806		179.5	0.9845
179.6	0.9709		179.6	0.9845
179.7	0.9826		179.7	0.9916
179.8	0.9729		179.8	0.9916
179.9	0.9767		179.9	0.9902
180	0.9767		180	0.9902
180.1	0.9709		180.1	0.993
180.2	0.9767		180.2	0.9887
180.3	0.9709		180.3	0.9902
180.4	0.9806		180.4	0.9902
180.5	0.9767		180.5	0.9859
180.6	0.9845		180.6	0.9831
180.7	0.9748		180.7	0.9817
180.8	0.9806		180.8	0.9944
180.9	0.9709		180.9	0.9887
181	0.9729		181	0.9831
181.1	0.9729		181.1	0.9831
181.2	0.9845		181.2	0.9887
181.3	0.9709		181.3	0.9887
181.4	0.9748		181.4	0.9831
181.5	0.9729		181.5	0.9845
181.6	0.9826		181.6	0.9859
181.7	0.9748		181.7	0.9845
181.8	0.9748		181.8	0.9845
181.9	0.9709		181.9	0.9831
182	0.9671		182	0.9761
182.1	0.9787		182.1	0.9803
182.2	0.9729		182.2	0.9831
182.3	0.9729		182.3	0.9859
182.4	0.9748		182.4	0.9859
182.5	0.9709		182.5	0.9873
182.6	0.9748		182.6	0.9873
182.7	0.9845		182.7	0.9859
182.8	0.9806		182.8	0.9859
182.9	0.9748		182.9	0.9859
183	0.9767		183	0.9902
183.1	0.9787		183.1	0.9845
183.2	0.9787		183.2	0.9873
183.3	0.9748		183.3	0.9873
183.4	0.9709		183.4	0.9845
183.5	0.9787		183.5	0.9817
183.6	0.9845		183.6	0.9873
183.7	0.9845		183.7	0.9887
183.8	0.9651		183.8	0.9873
183.9	0.9826		183.9	0.9789
184	0.9767		184	0.9831
184.1	0.9729		184.1	0.9902
184.2	0.9787		184.2	0.9902
184.3	0.9767		184.3	0.9789
184.4	0.9826		184.4	0.9859
184.5	0.9767		184.5	0.9887
184.6	0.9845		184.6	0.9859
184.7	0.9884		184.7	0.9873
184.8	0.9748		184.8	0.993
184.9	0.9767		184.9	0.9887
185	0.9729		185	0.9958
185.1	0.969		185.1	0.993
185.2	0.9709		185.2	0.9887
185.3	0.9709		185.3	0.9887
185.4	0.9787		185.4	0.9887
185.5	0.9826		185.5	0.9859
185.6	0.9787		185.6	0.9817
185.7	0.9748		185.7	0.9845
185.8	0.9748		185.8	0.9916
185.9	0.9709		185.9	0.9859
186	0.9767		186	0.9845
186.1	0.969		186.1	0.9845
186.2	0.9787		186.2	0.9916
186.3	0.9729		186.3	0.9859
186.4	0.9787		186.4	0.9887
186.5	0.9709		186.5	0.9902
186.6	0.9671		186.6	0.9873
186.7	0.9729		186.7	0.9845
186.8	0.9787		186.8	0.9887
186.9	0.9806		186.9	0.9859
187	0.9729		187	0.9887
187.1	0.9748		187.1	0.993
187.2	0.9709		187.2	0.9859
187.3	0.9671		187.3	0.9845
187.4	0.969		187.4	0.9887
187.5	0.9767		187.5	0.9831
187.6	0.9748		187.6	0.9831
187.7	0.9787		187.7	0.9902
187.8	0.969		187.8	0.9902
187.9	0.9671		187.9	0.9873
188	0.9729		188	0.9887
188.1	0.9864		188.1	0.9873
188.2	0.9729		188.2	0.9845
188.3	0.9767		188.3	0.9902
188.4	0.9729		188.4	0.9887
188.5	0.9748		188.5	0.9831
188.6	0.9729		188.6	0.9859
188.7	0.9826		188.7	0.9902
188.8	0.9709		188.8	0.9845
188.9	0.9709		188.9	0.9916
189	0.9806		189	0.9902
189.1	0.9729		189.1	0.9845
189.2	0.9729		189.2	0.9972
189.3	0.9845		189.3	0.9859
189.4	0.9767		189.4	0.9887
189.5	0.9826		189.5	0.9873
189.6	0.9748		189.6	0.9916
189.7	0.9845		189.7	0.9902
189.8	0.9709		189.8	0.9887
189.9	0.9806		189.9	0.9902
190	0.9826		190	0.9916
190.1	0.9787		190.1	0.9845
190.2	0.9709		190.2	0.993
190.3	0.9729		190.3	0.9859
190.4	0.9806		190.4	0.9887
190.5	0.9729		190.5	0.9831
190.6	0.9787		190.6	0.9845
190.7	0.9729		190.7	0.993
190.8	0.9729		190.8	0.9859
190.9	0.9767		190.9	0.9887
191	0.9787		191	0.9859
191.1	0.9729		191.1	0.9845
191.2	0.9787		191.2	0.9887
191.3	0.9729		191.3	0.9873
191.4	0.9806		191.4	0.9916
191.5	0.9787		191.5	0.9831
191.6	0.9787		191.6	0.9902
191.7	0.9826		191.7	0.9859
191.8	0.9767		191.8	0.9803
191.9	0.9845		191.9	0.9887
192	0.9826		192	0.9845
192.1	0.9767		192.1	0.9831
192.2	0.9826		192.2	0.9902
192.3	0.9806		192.3	0.9859
192.4	0.9826		192.4	0.9916
192.5	0.9767		192.5	0.9859
192.6	0.9806		192.6	0.9859
192.7	0.9806		192.7	0.9845
192.8	0.9826		192.8	0.9873
192.9	0.9709		192.9	0.9831
193	0.9748		193	0.9873
193.1	0.9729		193.1	0.9873
193.2	0.9612		193.2	0.9859
193.3	0.9729		193.3	0.9887
193.4	0.9748		193.4	0.9873
193.5	0.9787		193.5	0.9887
193.6	0.9767		193.6	0.9859
193.7	0.9709		193.7	0.9902
193.8	0.9806		193.8	0.9873
193.9	0.9709		193.9	0.9859
194	0.9806		194	0.9887
194.1	0.9787		194.1	0.9902
194.2	0.9729		194.2	0.9887
194.3	0.9806		194.3	0.9845
194.4	0.9864		194.4	0.9916
194.5	0.9845		194.5	0.9831
194.6	0.9826		194.6	0.9831
194.7	0.9709		194.7	0.9916
194.8	0.9787		194.8	0.9916
194.9	0.9767		194.9	0.9873
195	0.9767		195	0.9859
195.1	0.9767		195.1	0.9873
195.2	0.9806		195.2	0.993
195.3	0.9767		195.3	0.993
195.4	0.9787		195.4	1
195.5	0.9767		195.5	0.9916
195.6	0.9767		195.6	0.9916
195.7	0.9767		195.7	0.9859
195.8	0.9748		195.8	0.9916
195.9	0.9787		195.9	0.9817
196	0.9748		196	0.9859
196.1	0.9729		196.1	0.9873
196.2	0.9845		196.2	0.9873
196.3	0.9845		196.3	0.9887
196.4	0.9806		196.4	0.9902
196.5	0.9748		196.5	0.9859
196.6	0.9826		196.6	0.9845
196.7	0.9671		196.7	0.9873
196.8	0.9845		196.8	0.9887
196.9	0.9767		196.9	0.9859
197	0.9748		197	0.9902
197.1	0.9709		197.1	0.9859
197.2	0.9787		197.2	0.9873
197.3	0.9748		197.3	0.9887
197.4	0.9767		197.4	0.993
197.5	0.9709		197.5	0.9873
197.6	0.9845		197.6	0.9873
197.7	0.9709		197.7	0.9789
197.8	0.9729		197.8	0.9887
197.9	0.9787		197.9	0.9817
198	0.9729		198	0.9887
198.1	0.9729		198.1	0.9831
198.2	0.9767		198.2	0.9887
198.3	0.9748		198.3	0.9887
198.4	0.9787		198.4	0.9859
198.5	0.9767		198.5	0.9845
198.6	0.9767		198.6	0.9873
198.7	0.969		198.7	0.9873
198.8	0.9709		198.8	0.9873
198.9	0.9787		198.9	0.9845
199	0.9806		199	0.9873
199.1	0.9845		199.1	0.9916
199.2	0.9767		199.2	0.9902
199.3	0.9767		199.3	0.9887
199.4	0.9787		199.4	0.9873
199.5	0.9806		199.5	0.9845
199.6	0.9767		199.6	0.9859
199.7	0.9826		199.7	0.9944
199.8	0.9806		199.8	0.9831
[truncated: 2,088 more rows]

## Sheet: Fig4d
time	KtrABF443C-ADP Norm. A.U.		time	KtrABF443C-ATP Norm. A.U.
0	0		0	0
0.1	0.1202		0.1	0.0545
0.2	0.2527		0.2	0.1
0.3	0.376		0.3	0.1212
0.4	0.4505		0.4	0.147
0.5	0.5053		0.5	0.1652
0.6	0.5479		0.6	0.1803
0.7	0.5799		0.7	0.1833
0.8	0.6104		0.8	0.1909
0.9	0.6317		0.9	0.197
1	0.6575		1	0.2076
1.1	0.6682		1.1	0.2152
1.2	0.6804		1.2	0.2167
1.3	0.7002		1.3	0.2242
1.4	0.6986		1.4	0.2318
1.5	0.7108		1.5	0.2364
1.6	0.7199		1.6	0.2409
1.7	0.7336		1.7	0.2409
1.8	0.7382		1.8	0.2485
1.9	0.7443		1.9	0.2439
2	0.7489		2	0.2424
2.1	0.758		2.1	0.25
2.2	0.758		2.2	0.2561
2.3	0.7656		2.3	0.25
2.4	0.7641		2.4	0.2545
2.5	0.7747		2.5	0.2591
2.6	0.7808		2.6	0.2636
2.7	0.79		2.7	0.2576
2.8	0.7793		2.8	0.2606
2.9	0.7915		2.9	0.2636
3	0.793		3	0.2652
3.1	0.7884		3.1	0.2636
3.2	0.79		3.2	0.2712
3.3	0.7991		3.3	0.2682
3.4	0.8021		3.4	0.2727
3.5	0.8021		3.5	0.2742
3.6	0.8067		3.6	0.2758
3.7	0.8113		3.7	0.2742
3.8	0.8037		3.8	0.2773
3.9	0.8067		3.9	0.2818
4	0.8052		4	0.2758
4.1	0.8158		4.1	0.2788
4.2	0.8143		4.2	0.2864
4.3	0.8174		4.3	0.2818
4.4	0.8204		4.4	0.2864
4.5	0.825		4.5	0.2879
4.6	0.8265		4.6	0.2818
4.7	0.825		4.7	0.2848
4.8	0.825		4.8	0.2909
4.9	0.828		4.9	0.2894
5	0.8295		5	0.2939
5.1	0.8356		5.1	0.2939
5.2	0.8356		5.2	0.2939
5.3	0.8311		5.3	0.2864
5.4	0.8371		5.4	0.2894
5.5	0.8387		5.5	0.2848
5.6	0.8371		5.6	0.2924
5.7	0.8371		5.7	0.2924
5.8	0.8356		5.8	0.297
5.9	0.8326		5.9	0.2939
6	0.8432		6	0.3
6.1	0.8478		6.1	0.297
6.2	0.8478		6.2	0.2985
6.3	0.8463		6.3	0.297
6.4	0.8508		6.4	0.2985
6.5	0.8478		6.5	0.297
6.6	0.8508		6.6	0.3045
6.7	0.8463		6.7	0.297
6.8	0.8463		6.8	0.2985
6.9	0.8508		6.9	0.3
7	0.8539		7	0.3076
7.1	0.8554		7.1	0.3045
7.2	0.8508		7.2	0.3091
7.3	0.8508		7.3	0.3091
7.4	0.8554		7.4	0.3136
7.5	0.8539		7.5	0.3091
7.6	0.8569		7.6	0.3061
7.7	0.8539		7.7	0.3061
7.8	0.8584		7.8	0.3167
7.9	0.8554		7.9	0.3076
8	0.8569		8	0.3136
8.1	0.8584		8.1	0.3121
8.2	0.8539		8.2	0.3167
8.3	0.8584		8.3	0.3182
8.4	0.86		8.4	0.3136
8.5	0.863		8.5	0.3167
8.6	0.8615		8.6	0.3182
8.7	0.8691		8.7	0.3212
8.8	0.8661		8.8	0.3212
8.9	0.8676		8.9	0.3182
9	0.863		9	0.3242
9.1	0.8691		9.1	0.3167
9.2	0.8737		9.2	0.3212
9.3	0.8661		9.3	0.3167
9.4	0.8706		9.4	0.3227
9.5	0.8706		9.5	0.3197
9.6	0.8706		9.6	0.3258
9.7	0.8645		9.7	0.3167
9.8	0.863		9.8	0.3227
9.9	0.8706		9.9	0.3197
10	0.8645		10	0.3227
10.1	0.8721		10.1	0.3273
10.2	0.8691		10.2	0.3303
10.3	0.8721		10.3	0.3227
10.4	0.8767		10.4	0.3242
10.5	0.8706		10.5	0.3258
10.6	0.8721		10.6	0.3318
10.7	0.8782		10.7	0.3242
10.8	0.8737		10.8	0.3258
10.9	0.8782		10.9	0.3273
11	0.8752		11	0.3348
11.1	0.8782		11.1	0.3318
11.2	0.8752		11.2	0.3318
11.3	0.8798		11.3	0.3258
11.4	0.8813		11.4	0.3379
11.5	0.8798		11.5	0.3288
11.6	0.8782		11.6	0.3318
11.7	0.8782		11.7	0.3318
11.8	0.8782		11.8	0.3303
11.9	0.8737		11.9	0.3333
12	0.8828		12	0.3318
12.1	0.8782		12.1	0.3333
12.2	0.8798		12.2	0.3318
12.3	0.8706		12.3	0.3318
12.4	0.8798		12.4	0.3348
12.5	0.8828		12.5	0.3364
12.6	0.8767		12.6	0.3348
12.7	0.8798		12.7	0.3303
12.8	0.8843		12.8	0.3364
12.9	0.8813		12.9	0.3288
13	0.8813		13	0.3409
13.1	0.8843		13.1	0.3394
13.2	0.8813		13.2	0.3394
13.3	0.8813		13.3	0.3424
13.4	0.8828		13.4	0.3394
13.5	0.8813		13.5	0.3409
13.6	0.8843		13.6	0.3485
13.7	0.8904		13.7	0.3379
13.8	0.8843		13.8	0.3379
13.9	0.8858		13.9	0.3424
14	0.8858		14	0.3409
14.1	0.8843		14.1	0.3424
14.2	0.8889		14.2	0.3424
14.3	0.8843		14.3	0.3409
14.4	0.8843		14.4	0.3455
14.5	0.8874		14.5	0.3455
14.6	0.8874		14.6	0.3439
14.7	0.8874		14.7	0.3485
14.8	0.895		14.8	0.347
14.9	0.8919		14.9	0.3439
15	0.8874		15	0.347
15.1	0.8858		15.1	0.3424
15.2	0.8889		15.2	0.35
15.3	0.8904		15.3	0.347
15.4	0.8904		15.4	0.3561
15.5	0.8919		15.5	0.3515
15.6	0.8935		15.6	0.3515
15.7	0.8935		15.7	0.3545
15.8	0.8904		15.8	0.3545
15.9	0.8904		15.9	0.35
16	0.8919		16	0.353
16.1	0.8935		16.1	0.3515
16.2	0.895		16.2	0.3545
16.3	0.895		16.3	0.3576
16.4	0.8889		16.4	0.3606
16.5	0.8874		16.5	0.35
16.6	0.895		16.6	0.3591
16.7	0.895		16.7	0.353
16.8	0.8935		16.8	0.35
16.9	0.8919		16.9	0.3545
17	0.8904		17	0.3621
17.1	0.8904		17.1	0.353
17.2	0.895		17.2	0.3561
17.3	0.895		17.3	0.3621
17.4	0.898		17.4	0.353
17.5	0.8904		17.5	0.3606
17.6	0.895		17.6	0.3652
17.7	0.9011		17.7	0.3636
17.8	0.895		17.8	0.3591
17.9	0.9026		17.9	0.3606
18	0.8995		18	0.3545
18.1	0.898		18.1	0.3591
18.2	0.8995		18.2	0.3591
18.3	0.8995		18.3	0.3636
18.4	0.8995		18.4	0.3576
18.5	0.9011		18.5	0.3652
18.6	0.9056		18.6	0.3576
18.7	0.8995		18.7	0.3621
18.8	0.8965		18.8	0.3591
18.9	0.9011		18.9	0.3636
19	0.895		19	0.3576
19.1	0.9041		19.1	0.3591
19.2	0.9041		19.2	0.3561
19.3	0.9041		19.3	0.3591
19.4	0.9056		19.4	0.3606
19.5	0.9056		19.5	0.3682
19.6	0.8995		19.6	0.3712
19.7	0.9011		19.7	0.3697
19.8	0.898		19.8	0.3652
19.9	0.9041		19.9	0.3697
20	0.9011		20	0.3697
20.1	0.8995		20.1	0.3667
20.2	0.9087		20.2	0.3697
20.3	0.9041		20.3	0.3712
20.4	0.9026		20.4	0.3682
20.5	0.8965		20.5	0.3727
20.6	0.9072		20.6	0.3667
20.7	0.9072		20.7	0.3758
20.8	0.9072		20.8	0.3682
20.9	0.9011		20.9	0.3697
21	0.9072		21	0.3712
21.1	0.9011		21.1	0.3742
21.2	0.8965		21.2	0.3727
21.3	0.8995		21.3	0.3788
21.4	0.9102		21.4	0.3697
21.5	0.9072		21.5	0.3758
21.6	0.9026		21.6	0.3697
21.7	0.9072		21.7	0.3803
21.8	0.9056		21.8	0.3773
21.9	0.9102		21.9	0.3788
22	0.9041		22	0.3803
22.1	0.9132		22.1	0.3803
22.2	0.9041		22.2	0.3742
22.3	0.9026		22.3	0.3879
22.4	0.9072		22.4	0.3788
22.5	0.9132		22.5	0.3773
22.6	0.9102		22.6	0.3803
22.7	0.9041		22.7	0.3788
22.8	0.9026		22.8	0.3788
22.9	0.9041		22.9	0.3803
23	0.9087		23	0.3803
23.1	0.9102		23.1	0.3712
23.2	0.9072		23.2	0.3803
23.3	0.9026		23.3	0.3909
23.4	0.9026		23.4	0.3848
23.5	0.9087		23.5	0.3818
23.6	0.9041		23.6	0.3848
23.7	0.9041		23.7	0.3864
23.8	0.9072		23.8	0.3864
23.9	0.9041		23.9	0.3848
24	0.9117		24	0.3848
24.1	0.9041		24.1	0.3924
24.2	0.9117		24.2	0.3894
24.3	0.9117		24.3	0.3879
24.4	0.9056		24.4	0.3833
24.5	0.9102		24.5	0.3894
24.6	0.9072		24.6	0.3879
24.7	0.9087		24.7	0.3879
24.8	0.9087		24.8	0.3848
24.9	0.9087		24.9	0.3955
25	0.9072		25	0.3924
25.1	0.9072		25.1	0.3924
25.2	0.9056		25.2	0.3879
25.3	0.9102		25.3	0.3879
25.4	0.9117		25.4	0.3848
25.5	0.9163		25.5	0.3939
25.6	0.9102		25.6	0.3909
25.7	0.9117		25.7	0.397
25.8	0.9178		25.8	0.3909
25.9	0.9087		25.9	0.3985
26	0.9148		26	0.3909
26.1	0.9163		26.1	0.4
26.2	0.9178		26.2	0.3909
26.3	0.9056		26.3	0.3894
26.4	0.9072		26.4	0.3924
26.5	0.9041		26.5	0.3909
26.6	0.9117		26.6	0.3955
26.7	0.9041		26.7	0.3985
26.8	0.9102		26.8	0.3955
26.9	0.9041		26.9	0.4015
27	0.9087		27	0.4015
27.1	0.9148		27.1	0.4015
27.2	0.9117		27.2	0.3955
27.3	0.9041		27.3	0.3955
27.4	0.9148		27.4	0.4
27.5	0.9087		27.5	0.403
27.6	0.9117		27.6	0.397
27.7	0.9148		27.7	0.4015
27.8	0.9102		27.8	0.403
27.9	0.9102		27.9	0.4061
28	0.9087		28	0.397
28.1	0.9132		28.1	0.4
28.2	0.9132		28.2	0.4061
28.3	0.9087		28.3	0.4091
28.4	0.9178		28.4	0.4045
28.5	0.9102		28.5	0.4061
28.6	0.9117		28.6	0.4076
28.7	0.9163		28.7	0.4015
28.8	0.9239		28.8	0.4
28.9	0.9132		28.9	0.4091
29	0.9163		29	0.4
29.1	0.9148		29.1	0.4121
29.2	0.9163		29.2	0.3985
29.3	0.9148		29.3	0.4015
29.4	0.9148		29.4	0.4
29.5	0.9178		29.5	0.403
29.6	0.9117		29.6	0.397
29.7	0.9193		29.7	0.4061
29.8	0.9178		29.8	0.4061
29.9	0.9163		29.9	0.4015
30	0.9178		30	0.4061
30.1	0.9087		30.1	0.4076
30.2	0.9178		30.2	0.4015
30.3	0.9102		30.3	0.403
30.4	0.9163		30.4	0.4
30.5	0.9148		30.5	0.3985
30.6	0.9132		30.6	0.403
30.7	0.9132		30.7	0.4106
30.8	0.9148		30.8	0.4106
30.9	0.9163		30.9	0.4106
31	0.9178		31	0.4076
31.1	0.9148		31.1	0.4167
31.2	0.9254		31.2	0.4121
31.3	0.9178		31.3	0.4136
31.4	0.9193		31.4	0.4121
31.5	0.9148		31.5	0.4091
31.6	0.9239		31.6	0.4091
31.7	0.9193		31.7	0.4106
31.8	0.9178		31.8	0.4106
31.9	0.9178		31.9	0.4167
32	0.9224		32	0.4106
32.1	0.9148		32.1	0.4212
32.2	0.9224		32.2	0.4121
32.3	0.9178		32.3	0.4227
32.4	0.9178		32.4	0.4182
32.5	0.9193		32.5	0.4197
32.6	0.9239		32.6	0.4182
32.7	0.9132		32.7	0.4227
32.8	0.9239		32.8	0.4197
32.9	0.9163		32.9	0.4121
33	0.9209		33	0.4197
33.1	0.9163		33.1	0.4227
33.2	0.9193		33.2	0.4182
33.3	0.9148		33.3	0.4136
33.4	0.9148		33.4	0.4152
33.5	0.9193		33.5	0.4121
33.6	0.9178		33.6	0.4106
33.7	0.9239		33.7	0.4152
33.8	0.9178		33.8	0.4152
33.9	0.9209		33.9	0.4182
34	0.9224		34	0.4136
34.1	0.9193		34.1	0.4242
34.2	0.9269		34.2	0.4182
34.3	0.9193		34.3	0.4273
34.4	0.9254		34.4	0.4197
34.5	0.9117		34.5	0.4273
34.6	0.9269		34.6	0.4212
34.7	0.9254		34.7	0.4242
34.8	0.9193		34.8	0.4212
34.9	0.9269		34.9	0.4182
35	0.9254		35	0.4258
35.1	0.9209		35.1	0.4273
35.2	0.9285		35.2	0.4212
35.3	0.9209		35.3	0.4333
35.4	0.93		35.4	0.4227
35.5	0.9224		35.5	0.4288
35.6	0.9239		35.6	0.4242
35.7	0.9163		35.7	0.4288
35.8	0.9193		35.8	0.4273
35.9	0.9254		35.9	0.4288
36	0.9269		36	0.4303
36.1	0.9178		36.1	0.4303
36.2	0.9285		36.2	0.4273
36.3	0.9178		36.3	0.4303
36.4	0.9224		36.4	0.4227
36.5	0.9209		36.5	0.4227
36.6	0.9254		36.6	0.4318
36.7	0.9239		36.7	0.4379
36.8	0.9193		36.8	0.4318
36.9	0.933		36.9	0.4364
37	0.9148		37	0.4288
37.1	0.9224		37.1	0.4303
37.2	0.9224		37.2	0.4303
37.3	0.9254		37.3	0.4318
37.4	0.9269		37.4	0.4333
37.5	0.9224		37.5	0.4348
37.6	0.9209		37.6	0.4394
37.7	0.9239		37.7	0.4348
37.8	0.9285		37.8	0.4409
37.9	0.9193		37.9	0.4348
38	0.9239		38	0.4318
38.1	0.9269		38.1	0.4318
38.2	0.9254		38.2	0.4348
38.3	0.9193		38.3	0.4288
38.4	0.9285		38.4	0.4348
38.5	0.9239		38.5	0.4258
38.6	0.9254		38.6	0.4273
38.7	0.9254		38.7	0.4258
38.8	0.9254		38.8	0.4318
38.9	0.9254		38.9	0.4348
39	0.9285		39	0.4303
39.1	0.9193		39.1	0.4364
39.2	0.9315		39.2	0.4409
39.3	0.9315		39.3	0.4379
39.4	0.9269		39.4	0.4409
39.5	0.9209		39.5	0.4394
39.6	0.9239		39.6	0.4318
39.7	0.9209		39.7	0.4348
39.8	0.9239		39.8	0.4394
39.9	0.9315		39.9	0.4379
40	0.9285		40	0.4379
40.1	0.9254		40.1	0.4303
40.2	0.9239		40.2	0.4455
40.3	0.9254		40.3	0.4333
40.4	0.9224		40.4	0.4439
40.5	0.9239		40.5	0.4409
40.6	0.9239		40.6	0.4379
40.7	0.9209		40.7	0.4424
40.8	0.9254		40.8	0.4409
40.9	0.9254		40.9	0.4424
41	0.9239		41	0.4394
41.1	0.9254		41.1	0.4394
41.2	0.9269		41.2	0.4409
41.3	0.9361		41.3	0.4439
41.4	0.9254		41.4	0.4439
41.5	0.9254		41.5	0.4409
41.6	0.9254		41.6	0.4439
41.7	0.9315		41.7	0.4439
41.8	0.9224		41.8	0.4379
41.9	0.9285		41.9	0.4409
42	0.9285		42	0.4394
42.1	0.9315		42.1	0.4409
42.2	0.9285		42.2	0.4455
42.3	0.9269		42.3	0.4455
42.4	0.9269		42.4	0.45
42.5	0.93		42.5	0.4424
42.6	0.9285		42.6	0.4485
42.7	0.9346		42.7	0.4409
42.8	0.93		42.8	0.4485
42.9	0.9285		42.9	0.4455
43	0.9254		43	0.4515
43.1	0.9209		43.1	0.447
43.2	0.9315		43.2	0.4485
43.3	0.9269		43.3	0.4485
43.4	0.9361		43.4	0.45
43.5	0.9315		43.5	0.4424
43.6	0.9269		43.6	0.453
43.7	0.9285		43.7	0.4455
43.8	0.9315		43.8	0.4515
43.9	0.9224		43.9	0.4485
44	0.93		44	0.4485
44.1	0.93		44.1	0.453
44.2	0.9269		44.2	0.453
44.3	0.9285		44.3	0.4485
44.4	0.9254		44.4	0.4561
44.5	0.933		44.5	0.4515
44.6	0.9193		44.6	0.453
44.7	0.933		44.7	0.4485
44.8	0.93		44.8	0.453
44.9	0.93		44.9	0.4515
45	0.9346		45	0.4561
45.1	0.933		45.1	0.4485
45.2	0.9269		45.2	0.4576
45.3	0.93		45.3	0.453
45.4	0.9376		45.4	0.4545
45.5	0.933		45.5	0.4606
45.6	0.93		45.6	0.453
45.7	0.9285		45.7	0.4591
45.8	0.9346		45.8	0.4606
45.9	0.9361		45.9	0.4652
46	0.933		46	0.4561
46.1	0.933		46.1	0.4576
46.2	0.93		46.2	0.45
46.3	0.9346		46.3	0.4485
46.4	0.9254		46.4	0.4561
46.5	0.9346		46.5	0.4606
46.6	0.9269		46.6	0.4545
46.7	0.93		46.7	0.4621
46.8	0.9254		46.8	0.4591
46.9	0.9269		46.9	0.4606
47	0.9346		47	0.4591
47.1	0.9361		47.1	0.4636
47.2	0.9346		47.2	0.4591
47.3	0.9254		47.3	0.4667
47.4	0.9285		47.4	0.4606
47.5	0.9361		47.5	0.4636
47.6	0.93		47.6	0.4652
47.7	0.93		47.7	0.4667
47.8	0.93		47.8	0.4591
47.9	0.9361		47.9	0.4606
48	0.9315		48	0.4636
48.1	0.93		48.1	0.4576
48.2	0.933		48.2	0.4576
48.3	0.9254		48.3	0.4697
48.4	0.9361		48.4	0.4606
48.5	0.933		48.5	0.4636
48.6	0.933		48.6	0.4682
48.7	0.9376		48.7	0.4621
48.8	0.933		48.8	0.4667
48.9	0.9315		48.9	0.4621
49	0.93		49	0.4621
49.1	0.93		49.1	0.4652
49.2	0.933		49.2	0.4682
49.3	0.933		49.3	0.4636
49.4	0.9285		49.4	0.4742
49.5	0.9269		49.5	0.4697
49.6	0.933		49.6	0.4652
49.7	0.9346		49.7	0.4652
49.8	0.9361		49.8	0.4667
49.9	0.933		49.9	0.4667
50	0.9361		50	0.4727
50.1	0.933		50.1	0.4667
50.2	0.9361		50.2	0.4697
50.3	0.9361		50.3	0.4712
50.4	0.9406		50.4	0.4697
50.5	0.933		50.5	0.4682
50.6	0.9254		50.6	0.4682
50.7	0.933		50.7	0.4682
50.8	0.933		50.8	0.4712
50.9	0.9346		50.9	0.4697
51	0.9346		51	0.4712
51.1	0.9406		51.1	0.4606
51.2	0.9315		51.2	0.4652
51.3	0.9422		51.3	0.4697
51.4	0.9346		51.4	0.4727
51.5	0.9285		51.5	0.4667
51.6	0.9346		51.6	0.4727
51.7	0.9376		51.7	0.4712
51.8	0.9376		51.8	0.4742
51.9	0.9422		51.9	0.4742
52	0.9315		52	0.4742
52.1	0.9437		52.1	0.4727
52.2	0.9361		52.2	0.4712
52.3	0.9346		52.3	0.4697
52.4	0.93		52.4	0.4697
52.5	0.9422		52.5	0.4697
52.6	0.9361		52.6	0.4788
52.7	0.93		52.7	0.4667
52.8	0.93		52.8	0.4788
52.9	0.9406		52.9	0.4758
53	0.9315		53	0.4803
53.1	0.9406		53.1	0.4803
53.2	0.9376		53.2	0.4742
53.3	0.9361		53.3	0.4742
53.4	0.9406		53.4	0.4803
53.5	0.9376		53.5	0.4803
53.6	0.933		53.6	0.4864
53.7	0.9391		53.7	0.4773
53.8	0.9315		53.8	0.4712
53.9	0.9361		53.9	0.4742
54	0.9406		54	0.4758
54.1	0.9361		54.1	0.4788
54.2	0.93		54.2	0.4833
54.3	0.9406		54.3	0.4788
54.4	0.9376		54.4	0.4818
54.5	0.9391		54.5	0.4788
54.6	0.933		54.6	0.4788
54.7	0.9376		54.7	0.4818
54.8	0.9315		54.8	0.4879
54.9	0.9391		54.9	0.4833
55	0.933		55	0.4848
55.1	0.9391		55.1	0.4848
55.2	0.9361		55.2	0.4833
55.3	0.9376		55.3	0.4864
55.4	0.9361		55.4	0.4894
55.5	0.9361		55.5	0.4818
55.6	0.9346		55.6	0.4833
55.7	0.9437		55.7	0.4848
55.8	0.9437		55.8	0.4848
55.9	0.9452		55.9	0.4879
56	0.9346		56	0.4909
56.1	0.9406		56.1	0.4879
56.2	0.9406		56.2	0.4879
56.3	0.9376		56.3	0.4879
56.4	0.933		56.4	0.4879
56.5	0.9406		56.5	0.4803
56.6	0.9361		56.6	0.4848
56.7	0.9437		56.7	0.4818
56.8	0.9376		56.8	0.4894
56.9	0.9391		56.9	0.4864
57	0.933		57	0.4894
57.1	0.9376		57.1	0.4879
57.2	0.9346		57.2	0.4939
57.3	0.9406		57.3	0.4909
57.4	0.9346		57.4	0.4909
57.5	0.9361		57.5	0.4864
57.6	0.9346		57.6	0.4939
57.7	0.9376		57.7	0.4848
57.8	0.933		57.8	0.4894
57.9	0.9406		57.9	0.4818
58	0.93		58	0.4909
58.1	0.933		58.1	0.4909
58.2	0.9346		58.2	0.4985
58.3	0.9437		58.3	0.4924
58.4	0.9361		58.4	0.4879
58.5	0.9361		58.5	0.4848
58.6	0.9391		58.6	0.4955
58.7	0.9376		58.7	0.4894
58.8	0.9346		58.8	0.497
58.9	0.9406		58.9	0.4848
59	0.9406		59	0.4939
59.1	0.9406		59.1	0.4894
59.2	0.9391		59.2	0.497
59.3	0.9422		59.3	0.497
59.4	0.9376		59.4	0.4955
59.5	0.9346		59.5	0.4894
59.6	0.9376		59.6	0.497
59.7	0.9422		59.7	0.4894
59.8	0.9391		59.8	0.4955
59.9	0.9422		59.9	0.497
60	0.9361		60	0.4955
60.1	0.9422		60.1	0.4864
60.2	0.9391		60.2	0.4909
60.3	0.9361		60.3	0.4955
60.4	0.9406		60.4	0.5
60.5	0.9376		60.5	0.4939
60.6	0.9513		60.6	0.5
60.7	0.9467		60.7	0.503
60.8	0.9452		60.8	0.5
60.9	0.9422		60.9	0.5
61	0.9406		61	0.5076
61.1	0.9391		61.1	0.5045
61.2	0.9437		61.2	0.5045
61.3	0.9376		61.3	0.4939
61.4	0.9437		61.4	0.503
61.5	0.9376		61.5	0.5015
61.6	0.9422		61.6	0.5076
61.7	0.9391		61.7	0.503
61.8	0.9422		61.8	0.497
61.9	0.9406		61.9	0.4939
62	0.9452		62	0.4939
62.1	0.9498		62.1	0.4985
62.2	0.9452		62.2	0.503
62.3	0.9406		62.3	0.5
62.4	0.9406		62.4	0.5045
62.5	0.9376		62.5	0.4985
62.6	0.9422		62.6	0.5015
62.7	0.9361		62.7	0.5045
62.8	0.9406		62.8	0.5015
62.9	0.9452		62.9	0.4985
63	0.9361		63	0.503
63.1	0.9376		63.1	0.5045
63.2	0.9391		63.2	0.503
63.3	0.9437		63.3	0.5106
63.4	0.9406		63.4	0.5061
63.5	0.9406		63.5	0.5015
63.6	0.9437		63.6	0.5015
63.7	0.9482		63.7	0.5015
63.8	0.9422		63.8	0.5045
63.9	0.9391		63.9	0.503
64	0.9528		64	0.5091
64.1	0.9437		64.1	0.5061
64.2	0.9422		64.2	0.5061
64.3	0.9422		64.3	0.5015
64.4	0.9482		64.4	0.5091
64.5	0.9467		64.5	0.503
64.6	0.9452		64.6	0.5076
64.7	0.9467		64.7	0.5106
64.8	0.9406		64.8	0.5091
64.9	0.9452		64.9	0.5091
65	0.9437		65	0.5152
65.1	0.9482		65.1	0.5106
65.2	0.9482		65.2	0.5106
65.3	0.9406		65.3	0.5152
65.4	0.9437		65.4	0.5106
65.5	0.9376		65.5	0.5106
65.6	0.9376		65.6	0.5136
65.7	0.9422		65.7	0.5136
65.8	0.9452		65.8	0.5152
65.9	0.9391		65.9	0.5167
66	0.9422		66	0.5091
66.1	0.9467		66.1	0.5136
66.2	0.9498		66.2	0.5167
66.3	0.9422		66.3	0.5136
66.4	0.9452		66.4	0.5121
66.5	0.9376		66.5	0.5045
66.6	0.9406		66.6	0.5106
66.7	0.9437		66.7	0.5136
66.8	0.9452		66.8	0.5136
66.9	0.9391		66.9	0.5091
67	0.9437		67	0.5182
67.1	0.9376		67.1	0.5136
67.2	0.9422		67.2	0.5136
67.3	0.9452		67.3	0.5167
67.4	0.9406		67.4	0.5091
67.5	0.9482		67.5	0.5045
67.6	0.9452		67.6	0.5121
67.7	0.9467		67.7	0.5136
67.8	0.9452		67.8	0.5152
67.9	0.9498		67.9	0.5136
68	0.9498		68	0.5152
68.1	0.9437		68.1	0.5197
68.2	0.9437		68.2	0.5182
68.3	0.9422		68.3	0.5136
68.4	0.9467		68.4	0.5182
68.5	0.9452		68.5	0.5152
68.6	0.9406		68.6	0.5182
68.7	0.9422		68.7	0.5182
68.8	0.9437		68.8	0.5182
68.9	0.9437		68.9	0.5152
69	0.9391		69	0.5182
69.1	0.9482		69.1	0.5258
69.2	0.9482		69.2	0.5152
69.3	0.9376		69.3	0.5197
69.4	0.9482		69.4	0.5152
69.5	0.9376		69.5	0.5182
69.6	0.9422		69.6	0.5106
69.7	0.9391		69.7	0.5182
69.8	0.9467		69.8	0.5212
69.9	0.9437		69.9	0.5227
70	0.9422		70	0.5182
70.1	0.9482		70.1	0.5182
70.2	0.9482		70.2	0.5197
70.3	0.9482		70.3	0.5288
70.4	0.9422		70.4	0.5258
70.5	0.9467		70.5	0.5242
70.6	0.9452		70.6	0.5242
70.7	0.9482		70.7	0.5227
70.8	0.9422		70.8	0.5212
70.9	0.9467		70.9	0.5212
71	0.9452		71	0.5242
71.1	0.9437		71.1	0.5227
71.2	0.9467		71.2	0.5258
71.3	0.9437		71.3	0.5288
71.4	0.9498		71.4	0.5182
71.5	0.9467		71.5	0.5303
71.6	0.9452		71.6	0.5318
71.7	0.9513		71.7	0.5212
71.8	0.9452		71.8	0.5227
71.9	0.9437		71.9	0.5273
72	0.9467		72	0.5273
72.1	0.9528		72.1	0.5273
72.2	0.9452		72.2	0.5273
72.3	0.9467		72.3	0.5273
72.4	0.9452		72.4	0.5288
72.5	0.9467		72.5	0.5333
72.6	0.9422		72.6	0.5258
72.7	0.9437		72.7	0.5348
72.8	0.9482		72.8	0.5333
72.9	0.9467		72.9	0.5303
73	0.9513		73	0.5318
73.1	0.9437		73.1	0.5318
73.2	0.9452		73.2	0.5273
73.3	0.9482		73.3	0.5303
73.4	0.9482		73.4	0.5288
73.5	0.9422		73.5	0.5197
73.6	0.9406		73.6	0.5273
73.7	0.9482		73.7	0.5197
73.8	0.9513		73.8	0.5288
73.9	0.9467		73.9	0.5348
74	0.9422		74	0.5258
74.1	0.9482		74.1	0.5348
74.2	0.9559		74.2	0.5303
74.3	0.9513		74.3	0.5364
74.4	0.9482		74.4	0.5303
74.5	0.9452		74.5	0.5318
74.6	0.9467		74.6	0.5379
74.7	0.9422		74.7	0.5303
74.8	0.9452		74.8	0.5303
74.9	0.9437		74.9	0.5348
75	0.9513		75	0.5364
75.1	0.9513		75.1	0.5333
75.2	0.9543		75.2	0.5303
75.3	0.9498		75.3	0.5303
75.4	0.9528		75.4	0.5379
75.5	0.9437		75.5	0.5318
75.6	0.9543		75.6	0.5333
75.7	0.9498		75.7	0.5379
75.8	0.9604		75.8	0.5333
75.9	0.9559		75.9	0.5424
76	0.9467		76	0.5394
76.1	0.9513		76.1	0.5364
76.2	0.9422		76.2	0.5318
76.3	0.9498		76.3	0.5333
76.4	0.9559		76.4	0.5364
76.5	0.9361		76.5	0.5348
76.6	0.9559		76.6	0.5348
76.7	0.9452		76.7	0.5394
76.8	0.9437		76.8	0.5394
76.9	0.9452		76.9	0.5364
77	0.9528		77	0.5303
77.1	0.9543		77.1	0.5379
77.2	0.9513		77.2	0.5394
77.3	0.9452		77.3	0.5348
77.4	0.9513		77.4	0.5364
77.5	0.9422		77.5	0.5333
77.6	0.9422		77.6	0.5394
77.7	0.9498		77.7	0.5379
77.8	0.9559		77.8	0.5364
77.9	0.9467		77.9	0.5394
78	0.9528		78	0.5348
78.1	0.9513		78.1	0.5379
78.2	0.9513		78.2	0.5424
78.3	0.9528		78.3	0.5409
78.4	0.9513		78.4	0.5394
78.5	0.9482		78.5	0.5409
78.6	0.9498		78.6	0.5379
78.7	0.9513		78.7	0.5439
78.8	0.9498		78.8	0.5424
78.9	0.9452		78.9	0.5424
79	0.9513		79	0.5394
79.1	0.9482		79.1	0.5333
79.2	0.9482		79.2	0.5424
79.3	0.9482		79.3	0.5424
79.4	0.9543		79.4	0.5455
79.5	0.9467		79.5	0.5409
79.6	0.9513		79.6	0.5424
79.7	0.9559		79.7	0.55
79.8	0.9513		79.8	0.547
79.9	0.9482		79.9	0.5485
80	0.9543		80	0.5394
80.1	0.9482		80.1	0.5455
80.2	0.9543		80.2	0.5379
80.3	0.9467		80.3	0.5455
80.4	0.9482		80.4	0.5409
80.5	0.9452		80.5	0.5485
80.6	0.9467		80.6	0.5515
80.7	0.9513		80.7	0.5485
80.8	0.9543		80.8	0.5439
80.9	0.9498		80.9	0.5455
81	0.9543		81	0.5455
81.1	0.9498		81.1	0.5424
81.2	0.9528		81.2	0.5455
81.3	0.9482		81.3	0.5455
81.4	0.9498		81.4	0.5439
81.5	0.9482		81.5	0.5485
81.6	0.9482		81.6	0.5409
81.7	0.9467		81.7	0.5424
81.8	0.9467		81.8	0.5455
81.9	0.9543		81.9	0.55
82	0.9543		82	0.5485
82.1	0.9482		82.1	0.5485
82.2	0.9528		82.2	0.547
82.3	0.9467		82.3	0.5424
82.4	0.9467		82.4	0.55
82.5	0.9513		82.5	0.5515
82.6	0.9513		82.6	0.5515
82.7	0.9528		82.7	0.5545
82.8	0.9437		82.8	0.55
82.9	0.9543		82.9	0.55
83	0.9513		83	0.5485
83.1	0.9482		83.1	0.5561
83.2	0.9513		83.2	0.5455
83.3	0.9482		83.3	0.5515
83.4	0.9543		83.4	0.5485
83.5	0.9574		83.5	0.55
83.6	0.9589		83.6	0.553
83.7	0.9452		83.7	0.553
83.8	0.9482		83.8	0.553
83.9	0.9528		83.9	0.5591
84	0.9513		84	0.5545
84.1	0.9498		84.1	0.5545
84.2	0.9513		84.2	0.5515
84.3	0.9574		84.3	0.5561
84.4	0.9543		84.4	0.55
84.5	0.9543		84.5	0.5515
84.6	0.9559		84.6	0.5561
84.7	0.9543		84.7	0.5576
84.8	0.9513		84.8	0.5515
84.9	0.9559		84.9	0.5576
85	0.9467		85	0.553
85.1	0.9528		85.1	0.5545
85.2	0.9559		85.2	0.5561
85.3	0.9513		85.3	0.5591
85.4	0.9589		85.4	0.5561
85.5	0.9498		85.5	0.5591
85.6	0.9513		85.6	0.5515
85.7	0.9559		85.7	0.5591
85.8	0.9574		85.8	0.5545
85.9	0.9528		85.9	0.5667
86	0.9482		86	0.5545
86.1	0.9574		86.1	0.5591
86.2	0.9467		86.2	0.5591
86.3	0.9498		86.3	0.5606
86.4	0.9589		86.4	0.553
86.5	0.9513		86.5	0.5591
86.6	0.9543		86.6	0.5636
86.7	0.9482		86.7	0.5576
86.8	0.9513		86.8	0.5606
86.9	0.9543		86.9	0.5591
87	0.9513		87	0.5606
87.1	0.9543		87.1	0.5636
87.2	0.9619		87.2	0.5576
87.3	0.9513		87.3	0.5591
87.4	0.9604		87.4	0.5636
87.5	0.9467		87.5	0.5636
87.6	0.9559		87.6	0.5591
87.7	0.9482		87.7	0.5591
87.8	0.9528		87.8	0.5576
87.9	0.9528		87.9	0.5576
88	0.9482		88	0.5606
88.1	0.9589		88.1	0.5606
88.2	0.9528		88.2	0.5636
88.3	0.9482		88.3	0.5636
88.4	0.9559		88.4	0.5576
88.5	0.9589		88.5	0.5682
88.6	0.9635		88.6	0.5652
88.7	0.9528		88.7	0.5636
88.8	0.9482		88.8	0.5636
88.9	0.9559		88.9	0.5636
89	0.9528		89	0.5591
89.1	0.9559		89.1	0.5667
89.2	0.9513		89.2	0.5667
89.3	0.9498		89.3	0.5682
89.4	0.9559		89.4	0.5682
89.5	0.9498		89.5	0.5712
89.6	0.9513		89.6	0.5636
89.7	0.9482		89.7	0.5667
89.8	0.9513		89.8	0.5636
89.9	0.9498		89.9	0.5758
90	0.9559		90	0.5712
90.1	0.9498		90.1	0.5697
90.2	0.9482		90.2	0.5712
90.3	0.9482		90.3	0.5652
90.4	0.9498		90.4	0.5697
90.5	0.9528		90.5	0.5712
90.6	0.9543		90.6	0.5667
90.7	0.9619		90.7	0.5697
90.8	0.9528		90.8	0.5667
90.9	0.9543		90.9	0.5727
91	0.9513		91	0.5727
91.1	0.9589		91.1	0.5652
91.2	0.9543		91.2	0.5712
91.3	0.9543		91.3	0.5712
91.4	0.9528		91.4	0.5682
91.5	0.9574		91.5	0.5712
91.6	0.9482		91.6	0.5682
91.7	0.9498		91.7	0.5712
91.8	0.9528		91.8	0.5621
91.9	0.9528		91.9	0.5667
92	0.9498		92	0.5712
92.1	0.9528		92.1	0.5727
92.2	0.9559		92.2	0.5697
92.3	0.9528		92.3	0.5682
92.4	0.9498		92.4	0.5727
92.5	0.9498		92.5	0.5788
92.6	0.9498		92.6	0.5682
92.7	0.9482		92.7	0.5727
92.8	0.9543		92.8	0.5712
92.9	0.9559		92.9	0.5727
93	0.9589		93	0.5788
93.1	0.9543		93.1	0.5848
93.2	0.9482		93.2	0.5773
93.3	0.9513		93.3	0.5742
93.4	0.9513		93.4	0.5712
93.5	0.9543		93.5	0.5742
93.6	0.9543		93.6	0.5682
93.7	0.9574		93.7	0.5697
93.8	0.9559		93.8	0.5742
93.9	0.9559		93.9	0.5788
94	0.9528		94	0.5773
94.1	0.9543		94.1	0.5727
94.2	0.9589		94.2	0.5727
94.3	0.9559		94.3	0.5712
94.4	0.9574		94.4	0.5773
94.5	0.9589		94.5	0.5833
94.6	0.9619		94.6	0.5773
94.7	0.9619		94.7	0.5773
94.8	0.9528		94.8	0.5758
94.9	0.9559		94.9	0.5742
95	0.9559		95	0.5742
95.1	0.9604		95.1	0.5742
95.2	0.9498		95.2	0.5758
95.3	0.9574		95.3	0.5742
95.4	0.9559		95.4	0.5742
95.5	0.9635		95.5	0.5833
95.6	0.9528		95.6	0.5788
95.7	0.9528		95.7	0.5742
95.8	0.9513		95.8	0.5848
95.9	0.9528		95.9	0.5773
96	0.9543		96	0.5773
96.1	0.9513		96.1	0.5818
96.2	0.9574		96.2	0.5773
96.3	0.9619		96.3	0.5788
96.4	0.9574		96.4	0.5848
96.5	0.9513		96.5	0.5848
96.6	0.9467		96.6	0.5833
96.7	0.9528		96.7	0.5803
96.8	0.9513		96.8	0.5788
96.9	0.9528		96.9	0.5773
97	0.9513		97	0.5803
97.1	0.9543		97.1	0.5803
97.2	0.9559		97.2	0.5818
97.3	0.9589		97.3	0.5818
97.4	0.9604		97.4	0.5848
97.5	0.9482		97.5	0.5788
97.6	0.9543		97.6	0.5879
97.7	0.9619		97.7	0.5894
97.8	0.9559		97.8	0.5818
97.9	0.9559		97.9	0.5848
98	0.9543		98	0.5773
98.1	0.9589		98.1	0.5833
98.2	0.9543		98.2	0.5864
98.3	0.9604		98.3	0.5864
98.4	0.9604		98.4	0.5833
98.5	0.9604		98.5	0.5818
98.6	0.9498		98.6	0.5879
98.7	0.9665		98.7	0.5803
98.8	0.9528		98.8	0.5803
98.9	0.9619		98.9	0.5848
99	0.9604		99	0.5879
99.1	0.9589		99.1	0.5864
99.2	0.9574		99.2	0.5864
99.3	0.9604		99.3	0.5803
99.4	0.9528		99.4	0.5833
99.5	0.9619		99.5	0.5879
99.6	0.9589		99.6	0.5909
99.7	0.9635		99.7	0.5864
99.8	0.9589		99.8	0.5848
99.9	0.9619		99.9	0.5848
100	0.9574		100	0.5924
100.1	0.9619		100.1	0.5864
100.2	0.9589		100.2	0.5955
100.3	0.9574		100.3	0.5879
100.4	0.9604		100.4	0.5894
100.5	0.968		100.5	0.5909
100.6	0.9604		100.6	0.5894
100.7	0.9604		100.7	0.597
100.8	0.9574		100.8	0.5939
100.9	0.9604		100.9	0.5909
101	0.9513		101	0.5955
101.1	0.9604		101.1	0.5939
101.2	0.9589		101.2	0.5909
101.3	0.9619		101.3	0.5924
101.4	0.9528		101.4	0.5939
101.5	0.9604		101.5	0.5985
101.6	0.9589		101.6	0.5894
101.7	0.965		101.7	0.5848
101.8	0.9513		101.8	0.597
101.9	0.9589		101.9	0.5894
102	0.9543		102	0.5879
102.1	0.9635		102.1	0.5909
102.2	0.9589		102.2	0.5848
102.3	0.9635		102.3	0.5894
102.4	0.9513		102.4	0.597
102.5	0.9543		102.5	0.5955
102.6	0.9619		102.6	0.5894
102.7	0.9604		102.7	0.5955
102.8	0.9589		102.8	0.5955
102.9	0.9589		102.9	0.5939
103	0.9589		103	0.5955
103.1	0.9619		103.1	0.5955
103.2	0.9665		103.2	0.5909
103.3	0.965		103.3	0.5909
103.4	0.9589		103.4	0.5939
103.5	0.9543		103.5	0.5955
103.6	0.9559		103.6	0.5955
103.7	0.9619		103.7	0.6015
103.8	0.9559		103.8	0.597
103.9	0.9559		103.9	0.597
104	0.9589		104	0.597
104.1	0.9589		104.1	0.597
104.2	0.9589		104.2	0.5939
104.3	0.9543		104.3	0.597
104.4	0.9528		104.4	0.597
104.5	0.9574		104.5	0.597
104.6	0.9559		104.6	0.5985
104.7	0.9619		104.7	0.597
104.8	0.9619		104.8	0.5985
104.9	0.9574		104.9	0.6
105	0.9635		105	0.6015
105.1	0.9619		105.1	0.5955
105.2	0.9574		105.2	0.5909
105.3	0.9635		105.3	0.6015
105.4	0.9619		105.4	0.5955
105.5	0.9604		105.5	0.6
105.6	0.9589		105.6	0.5985
105.7	0.9574		105.7	0.5939
105.8	0.9619		105.8	0.6
105.9	0.9574		105.9	0.5955
106	0.9589		106	0.603
106.1	0.9604		106.1	0.5924
106.2	0.9559		106.2	0.5924
106.3	0.9589		106.3	0.5985
106.4	0.9619		106.4	0.5985
106.5	0.9604		106.5	0.6
106.6	0.9528		106.6	0.603
106.7	0.9604		106.7	0.6106
106.8	0.9589		106.8	0.6076
106.9	0.9498		106.9	0.6015
107	0.9589		107	0.6061
107.1	0.9619		107.1	0.5955
107.2	0.965		107.2	0.6076
107.3	0.9635		107.3	0.6076
107.4	0.9589		107.4	0.603
107.5	0.9589		107.5	0.6015
107.6	0.9559		107.6	0.6061
107.7	0.9635		107.7	0.6015
107.8	0.9604		107.8	0.6045
107.9	0.9619		107.9	0.6045
108	0.965		108	0.6061
108.1	0.9619		108.1	0.6076
108.2	0.9604		108.2	0.6015
108.3	0.9589		108.3	0.6015
108.4	0.965		108.4	0.6061
108.5	0.9559		108.5	0.6061
108.6	0.9589		108.6	0.6061
108.7	0.9559		108.7	0.6015
108.8	0.9635		108.8	0.6106
108.9	0.9619		108.9	0.6061
109	0.9619		109	0.6076
109.1	0.9619		109.1	0.6076
109.2	0.968		109.2	0.6061
109.3	0.9635		109.3	0.6106
109.4	0.9635		109.4	0.6076
109.5	0.9589		109.5	0.5955
109.6	0.9619		109.6	0.603
109.7	0.9619		109.7	0.6
109.8	0.9589		109.8	0.6061
109.9	0.9604		109.9	0.6121
110	0.965		110	0.6076
110.1	0.965		110.1	0.6091
110.2	0.9619		110.2	0.6091
110.3	0.9589		110.3	0.6167
110.4	0.9604		110.4	0.6152
110.5	0.9619		110.5	0.6121
110.6	0.9604		110.6	0.6136
110.7	0.9619		110.7	0.6106
110.8	0.9589		110.8	0.6106
110.9	0.9635		110.9	0.6061
111	0.968		111	0.6182
111.1	0.9589		111.1	0.6106
111.2	0.965		111.2	0.6152
111.3	0.9574		111.3	0.6121
111.4	0.9635		111.4	0.6136
111.5	0.965		111.5	0.6106
111.6	0.965		111.6	0.6091
111.7	0.9604		111.7	0.6091
111.8	0.9635		111.8	0.6197
111.9	0.9574		111.9	0.6121
112	0.9589		112	0.6152
112.1	0.9619		112.1	0.603
112.2	0.9604		112.2	0.6091
112.3	0.9589		112.3	0.6106
112.4	0.9665		112.4	0.6121
112.5	0.9589		112.5	0.6136
112.6	0.9665		112.6	0.6197
112.7	0.9619		112.7	0.6167
112.8	0.9604		112.8	0.6167
112.9	0.9604		112.9	0.6091
113	0.9604		113	0.6167
113.1	0.9665		113.1	0.6167
113.2	0.9635		113.2	0.6106
113.3	0.968		113.3	0.6152
113.4	0.9543		113.4	0.6152
113.5	0.9604		113.5	0.6167
113.6	0.9574		113.6	0.6182
113.7	0.9574		113.7	0.6167
113.8	0.9559		113.8	0.6197
113.9	0.9619		113.9	0.6182
114	0.9635		114	0.6182
114.1	0.9543		114.1	0.6121
114.2	0.9589		114.2	0.6167
114.3	0.9665		114.3	0.6152
114.4	0.968		114.4	0.6182
114.5	0.965		114.5	0.6136
114.6	0.965		114.6	0.6136
114.7	0.9589		114.7	0.6152
114.8	0.9574		114.8	0.6227
114.9	0.9619		114.9	0.6182
115	0.9635		115	0.6182
115.1	0.9635		115.1	0.6152
115.2	0.9665		115.2	0.6227
115.3	0.9635		115.3	0.6121
115.4	0.9619		115.4	0.6182
115.5	0.965		115.5	0.6106
115.6	0.9559		115.6	0.6136
115.7	0.9635		115.7	0.6136
115.8	0.9604		115.8	0.6227
115.9	0.9665		115.9	0.6121
116	0.9696		116	0.6212
116.1	0.9574		116.1	0.6212
116.2	0.9635		116.2	0.6273
116.3	0.9635		116.3	0.6152
116.4	0.965		116.4	0.6167
116.5	0.9543		116.5	0.6197
116.6	0.9619		116.6	0.6212
116.7	0.965		116.7	0.6152
116.8	0.9574		116.8	0.6227
116.9	0.9635		116.9	0.6167
117	0.965		117	0.6182
117.1	0.9619		117.1	0.6197
117.2	0.965		117.2	0.6227
117.3	0.9589		117.3	0.6212
117.4	0.9619		117.4	0.6227
117.5	0.9559		117.5	0.6242
117.6	0.9559		117.6	0.6273
117.7	0.9619		117.7	0.6242
117.8	0.9665		117.8	0.6258
117.9	0.9589		117.9	0.6227
118	0.9574		118	0.6273
118.1	0.965		118.1	0.6258
118.2	0.965		118.2	0.6258
118.3	0.965		118.3	0.6167
118.4	0.9635		118.4	0.6242
118.5	0.9589		118.5	0.6227
118.6	0.9619		118.6	0.6288
118.7	0.965		118.7	0.6242
118.8	0.9665		118.8	0.6227
118.9	0.9635		118.9	0.6242
119	0.9559		119	0.6258
119.1	0.9665		119.1	0.6303
119.2	0.965		119.2	0.6258
119.3	0.9619		119.3	0.6258
119.4	0.9696		119.4	0.6273
119.5	0.965		119.5	0.6182
119.6	0.9635		119.6	0.6258
119.7	0.9559		119.7	0.6197
119.8	0.9589		119.8	0.6318
119.9	0.9559		119.9	0.6303
120	0.9635		120	0.6258
120.1	0.9665		120.1	0.6303
120.2	0.9726		120.2	0.6273
120.3	0.965		120.3	0.6242
120.4	0.9619		120.4	0.6273
120.5	0.9619		120.5	0.6333
120.6	0.9559		120.6	0.6333
120.7	0.9619		120.7	0.6258
120.8	0.9619		120.8	0.6318
120.9	0.9589		120.9	0.6288
121	0.9619		121	0.6333
121.1	0.9589		121.1	0.6258
121.2	0.9635		121.2	0.6348
121.3	0.9574		121.3	0.6318
121.4	0.9635		121.4	0.6288
121.5	0.965		121.5	0.6303
121.6	0.9635		121.6	0.6333
121.7	0.965		121.7	0.6227
121.8	0.965		121.8	0.6333
121.9	0.968		121.9	0.6242
122	0.968		122	0.6333
122.1	0.9619		122.1	0.6273
122.2	0.9635		122.2	0.6303
122.3	0.9574		122.3	0.6333
122.4	0.9696		122.4	0.6318
122.5	0.9635		122.5	0.6303
122.6	0.965		122.6	0.6318
122.7	0.9589		122.7	0.6273
122.8	0.9589		122.8	0.6242
122.9	0.9711		122.9	0.6258
123	0.965		123	0.6258
123.1	0.9635		123.1	0.6333
123.2	0.9665		123.2	0.6333
123.3	0.9619		123.3	0.6288
123.4	0.965		123.4	0.6364
123.5	0.9604		123.5	0.6333
123.6	0.9604		123.6	0.6379
123.7	0.965		123.7	0.6379
123.8	0.9635		123.8	0.6379
123.9	0.965		123.9	0.6333
124	0.968		124	0.6348
124.1	0.9726		124.1	0.6288
124.2	0.968		124.2	0.6348
124.3	0.9619		124.3	0.6303
124.4	0.9696		124.4	0.6364
124.5	0.9619		124.5	0.6394
124.6	0.9619		124.6	0.6424
124.7	0.965		124.7	0.6424
124.8	0.965		124.8	0.6379
124.9	0.9635		124.9	0.6303
125	0.965		125	0.6333
125.1	0.9619		125.1	0.6318
125.2	0.9635		125.2	0.6379
125.3	0.9726		125.3	0.6348
125.4	0.965		125.4	0.6348
125.5	0.9696		125.5	0.6394
125.6	0.9619		125.6	0.6439
125.7	0.965		125.7	0.6364
125.8	0.9619		125.8	0.6379
125.9	0.9635		125.9	0.6348
126	0.9665		126	0.6348
126.1	0.9696		126.1	0.6333
126.2	0.968		126.2	0.6364
126.3	0.9635		126.3	0.6409
126.4	0.968		126.4	0.6348
126.5	0.9635		126.5	0.6424
126.6	0.9619		126.6	0.6424
126.7	0.9665		126.7	0.647
126.8	0.9696		126.8	0.6379
126.9	0.9665		126.9	0.6409
127	0.965		127	0.6409
127.1	0.9635		127.1	0.6394
127.2	0.9665		127.2	0.6348
127.3	0.9604		127.3	0.6424
127.4	0.965		127.4	0.6333
127.5	0.9741		127.5	0.6409
127.6	0.9665		127.6	0.6379
127.7	0.968		127.7	0.6379
127.8	0.968		127.8	0.6409
127.9	0.965		127.9	0.6394
128	0.968		128	0.6379
128.1	0.965		128.1	0.6333
128.2	0.9619		128.2	0.6379
128.3	0.9635		128.3	0.6394
128.4	0.968		128.4	0.6424
128.5	0.9696		128.5	0.6333
128.6	0.9635		128.6	0.6394
128.7	0.9619		128.7	0.6439
128.8	0.9604		128.8	0.6364
128.9	0.9619		128.9	0.6348
129	0.9589		129	0.6515
129.1	0.9619		129.1	0.6394
129.2	0.965		129.2	0.6394
129.3	0.968		129.3	0.6485
129.4	0.9619		129.4	0.6409
129.5	0.9665		129.5	0.6455
129.6	0.9635		129.6	0.6409
129.7	0.9635		129.7	0.647
129.8	0.9696		129.8	0.6424
129.9	0.9665		129.9	0.6455
130	0.9604		130	0.6455
130.1	0.968		130.1	0.647
130.2	0.965		130.2	0.6485
130.3	0.965		130.3	0.6485
130.4	0.9619		130.4	0.647
130.5	0.9619		130.5	0.6439
130.6	0.965		130.6	0.6485
130.7	0.968		130.7	0.65
130.8	0.9619		130.8	0.6394
130.9	0.9635		130.9	0.6485
131	0.965		131	0.6485
131.1	0.968		131.1	0.6485
131.2	0.9619		131.2	0.6485
131.3	0.965		131.3	0.6439
131.4	0.9635		131.4	0.6439
131.5	0.9619		131.5	0.647
131.6	0.9741		131.6	0.65
131.7	0.9741		131.7	0.6515
131.8	0.965		131.8	0.65
131.9	0.9635		131.9	0.6485
132	0.965		132	0.65
132.1	0.9696		132.1	0.65
132.2	0.9696		132.2	0.6485
132.3	0.9665		132.3	0.6424
132.4	0.9696		132.4	0.6455
132.5	0.9604		132.5	0.6485
132.6	0.9696		132.6	0.6515
132.7	0.9635		132.7	0.6545
132.8	0.9696		132.8	0.647
132.9	0.9665		132.9	0.6455
133	0.9696		133	0.65
133.1	0.9711		133.1	0.647
133.2	0.9696		133.2	0.65
133.3	0.9696		133.3	0.6545
133.4	0.9696		133.4	0.653
133.5	0.9741		133.5	0.6515
133.6	0.968		133.6	0.65
133.7	0.9635		133.7	0.6515
133.8	0.9665		133.8	0.647
133.9	0.9665		133.9	0.6591
134	0.9726		134	0.653
134.1	0.968		134.1	0.6545
134.2	0.9696		134.2	0.65
134.3	0.9711		134.3	0.653
134.4	0.968		134.4	0.6515
134.5	0.9635		134.5	0.653
134.6	0.9665		134.6	0.6561
134.7	0.9619		134.7	0.6545
134.8	0.9696		134.8	0.6561
134.9	0.9711		134.9	0.6545
135	0.9696		135	0.6561
135.1	0.9619		135.1	0.6515
135.2	0.965		135.2	0.65
135.3	0.965		135.3	0.6561
135.4	0.968		135.4	0.6515
135.5	0.965		135.5	0.6515
135.6	0.9635		135.6	0.6485
135.7	0.9696		135.7	0.6561
135.8	0.965		135.8	0.6515
135.9	0.965		135.9	0.6561
136	0.965		136	0.6485
136.1	0.9604		136.1	0.6545
136.2	0.9635		136.2	0.6591
136.3	0.965		136.3	0.6561
136.4	0.9635		136.4	0.6576
136.5	0.968		136.5	0.6545
136.6	0.9696		136.6	0.6561
136.7	0.968		136.7	0.6606
136.8	0.9665		136.8	0.6561
136.9	0.9635		136.9	0.6545
137	0.968		137	0.6561
137.1	0.9619		137.1	0.6576
137.2	0.965		137.2	0.6591
137.3	0.965		137.3	0.653
137.4	0.9619		137.4	0.6561
137.5	0.9711		137.5	0.6545
137.6	0.9635		137.6	0.6545
137.7	0.9665		137.7	0.6576
137.8	0.9604		137.8	0.6545
137.9	0.9696		137.9	0.653
138	0.9696		138	0.6621
138.1	0.9696		138.1	0.6591
138.2	0.9665		138.2	0.6515
138.3	0.9756		138.3	0.6576
138.4	0.9635		138.4	0.6667
138.5	0.9604		138.5	0.6667
138.6	0.9696		138.6	0.6576
138.7	0.965		138.7	0.6621
138.8	0.9696		138.8	0.6576
138.9	0.9619		138.9	0.6591
139	0.968		139	0.6667
139.1	0.9696		139.1	0.6636
139.2	0.9635		139.2	0.6621
139.3	0.9619		139.3	0.6606
139.4	0.965		139.4	0.6591
139.5	0.9604		139.5	0.6606
139.6	0.965		139.6	0.6636
139.7	0.9604		139.7	0.653
139.8	0.968		139.8	0.6545
139.9	0.9696		139.9	0.6591
140	0.965		140	0.6636
140.1	0.965		140.1	0.6606
140.2	0.9604		140.2	0.6591
140.3	0.9665		140.3	0.6652
140.4	0.9665		140.4	0.6652
140.5	0.9665		140.5	0.6667
140.6	0.9665		140.6	0.6652
140.7	0.9696		140.7	0.6652
140.8	0.9619		140.8	0.6652
140.9	0.9711		140.9	0.6591
141	0.968		141	0.6606
141.1	0.9711		141.1	0.6652
141.2	0.965		141.2	0.6621
141.3	0.965		141.3	0.6591
141.4	0.9696		141.4	0.6621
141.5	0.9711		141.5	0.6697
141.6	0.965		141.6	0.6682
141.7	0.9696		141.7	0.6652
141.8	0.965		141.8	0.6667
141.9	0.9635		141.9	0.6652
142	0.968		142	0.6667
142.1	0.9696		142.1	0.6621
142.2	0.9711		142.2	0.6621
142.3	0.9756		142.3	0.6606
142.4	0.9711		142.4	0.6561
142.5	0.9726		142.5	0.6636
142.6	0.9726		142.6	0.6636
142.7	0.9696		142.7	0.6606
142.8	0.9665		142.8	0.6652
142.9	0.9726		142.9	0.6712
143	0.9619		143	0.6652
143.1	0.9665		143.1	0.6712
143.2	0.9635		143.2	0.6697
143.3	0.9711		143.3	0.6667
143.4	0.965		143.4	0.6636
143.5	0.965		143.5	0.6636
143.6	0.9696		143.6	0.6667
143.7	0.9726		143.7	0.6773
143.8	0.9711		143.8	0.6697
143.9	0.9802		143.9	0.6667
144	0.9772		144	0.6712
144.1	0.9726		144.1	0.6727
144.2	0.968		144.2	0.6697
144.3	0.968		144.3	0.6727
144.4	0.965		144.4	0.6712
144.5	0.9696		144.5	0.6758
144.6	0.9665		144.6	0.6742
144.7	0.9665		144.7	0.6727
144.8	0.9696		144.8	0.6667
144.9	0.9726		144.9	0.6727
145	0.9696		145	0.6682
145.1	0.9726		145.1	0.6758
145.2	0.9665		145.2	0.6742
145.3	0.9619		145.3	0.6758
145.4	0.9619		145.4	0.6667
145.5	0.9772		145.5	0.6773
145.6	0.9696		145.6	0.6697
145.7	0.9741		145.7	0.6742
145.8	0.9635		145.8	0.6712
145.9	0.9741		145.9	0.6697
146	0.9726		146	0.6697
146.1	0.9726		146.1	0.6758
146.2	0.9665		146.2	0.6697
146.3	0.9696		146.3	0.6712
146.4	0.9696		146.4	0.6712
146.5	0.9696		146.5	0.6773
146.6	0.9635		146.6	0.6742
146.7	0.9726		146.7	0.6727
146.8	0.9696		146.8	0.6773
146.9	0.9756		146.9	0.6803
147	0.965		147	0.6758
147.1	0.9741		147.1	0.6697
147.2	0.9711		147.2	0.6652
147.3	0.9696		147.3	0.6788
147.4	0.9726		147.4	0.6727
147.5	0.9711		147.5	0.6788
147.6	0.968		147.6	0.6788
147.7	0.9665		147.7	0.6833
147.8	0.968		147.8	0.6712
147.9	0.9665		147.9	0.6742
148	0.9635		148	0.6803
148.1	0.9726		148.1	0.6773
148.2	0.9711		148.2	0.6727
148.3	0.9711		148.3	0.6833
148.4	0.9635		148.4	0.6773
148.5	0.9726		148.5	0.6803
148.6	0.9696		148.6	0.6773
148.7	0.968		148.7	0.6818
148.8	0.9696		148.8	0.6758
148.9	0.968		148.9	0.6848
149	0.965		149	0.6848
149.1	0.9665		149.1	0.6818
149.2	0.9726		149.2	0.6773
149.3	0.9665		149.3	0.6833
149.4	0.968		149.4	0.6803
149.5	0.968		149.5	0.6788
149.6	0.9619		149.6	0.6803
149.7	0.9696		149.7	0.6803
149.8	0.965		149.8	0.6758
149.9	0.9635		149.9	0.6848
150	0.9665		150	0.6758
150.1	0.968		150.1	0.6803
150.2	0.9696		150.2	0.6803
150.3	0.9711		150.3	0.6833
150.4	0.9741		150.4	0.6758
150.5	0.9665		150.5	0.6833
150.6	0.9696		150.6	0.6833
150.7	0.968		150.7	0.6818
150.8	0.965		150.8	0.6818
150.9	0.9696		150.9	0.6773
151	0.968		151	0.6864
151.1	0.968		151.1	0.6773
151.2	0.965		151.2	0.6788
151.3	0.9619		151.3	0.6803
151.4	0.9665		151.4	0.6818
151.5	0.9696		151.5	0.6803
151.6	0.9696		151.6	0.6773
151.7	0.968		151.7	0.6833
151.8	0.968		151.8	0.6788
151.9	0.9711		151.9	0.6818
152	0.9726		152	0.6803
152.1	0.9696		152.1	0.6833
152.2	0.9711		152.2	0.6864
152.3	0.9635		152.3	0.6909
152.4	0.9726		152.4	0.6803
152.5	0.9711		152.5	0.6879
152.6	0.9726		152.6	0.6803
152.7	0.9665		152.7	0.6864
152.8	0.9711		152.8	0.6848
152.9	0.9696		152.9	0.6833
153	0.9772		153	0.6833
153.1	0.9756		153.1	0.6833
153.2	0.9756		153.2	0.6788
153.3	0.968		153.3	0.6864
153.4	0.9756		153.4	0.6803
153.5	0.9696		153.5	0.6864
153.6	0.9772		153.6	0.6803
153.7	0.9696		153.7	0.6818
153.8	0.9741		153.8	0.6788
153.9	0.9711		153.9	0.6848
154	0.9711		154	0.6939
154.1	0.9741		154.1	0.6848
154.2	0.9741		154.2	0.6833
154.3	0.9726		154.3	0.6879
154.4	0.9741		154.4	0.6879
154.5	0.9696		154.5	0.6879
154.6	0.9711		154.6	0.6879
154.7	0.9665		154.7	0.6939
154.8	0.9726		154.8	0.6818
154.9	0.9696		154.9	0.6833
155	0.9756		155	0.6803
155.1	0.9726		155.1	0.6909
155.2	0.9711		155.2	0.6864
155.3	0.9696		155.3	0.6939
155.4	0.9726		155.4	0.6879
155.5	0.9726		155.5	0.6864
155.6	0.9726		155.6	0.6848
155.7	0.9711		155.7	0.6864
155.8	0.9726		155.8	0.6848
155.9	0.9741		155.9	0.6894
156	0.9741		156	0.6879
156.1	0.9726		156.1	0.6909
156.2	0.9772		156.2	0.697
156.3	0.9772		156.3	0.6894
156.4	0.9787		156.4	0.6894
156.5	0.9711		156.5	0.6848
156.6	0.9756		156.6	0.6848
156.7	0.9787		156.7	0.6924
156.8	0.9696		156.8	0.6864
156.9	0.9741		156.9	0.6909
157	0.9726		157	0.6864
157.1	0.9711		157.1	0.6924
157.2	0.9787		157.2	0.6924
157.3	0.9756		157.3	0.7
157.4	0.9741		157.4	0.6924
157.5	0.9772		157.5	0.6879
157.6	0.9696		157.6	0.6924
157.7	0.965		157.7	0.697
157.8	0.9726		157.8	0.6924
157.9	0.9756		157.9	0.6924
158	0.9772		158	0.6909
158.1	0.9696		158.1	0.6909
158.2	0.9772		158.2	0.6924
158.3	0.9772		158.3	0.697
158.4	0.9726		158.4	0.6924
158.5	0.9696		158.5	0.697
158.6	0.9696		158.6	0.697
158.7	0.9665		158.7	0.6909
158.8	0.9741		158.8	0.6894
158.9	0.965		158.9	0.6939
159	0.9711		159	0.6955
159.1	0.9711		159.1	0.6939
159.2	0.9756		159.2	0.6879
159.3	0.9772		159.3	0.6924
159.4	0.9756		159.4	0.6924
159.5	0.9696		159.5	0.697
159.6	0.9787		159.6	0.7
159.7	0.9756		159.7	0.6955
159.8	0.9711		159.8	0.6939
159.9	0.9726		159.9	0.6924
160	0.968		160	0.6939
160.1	0.9665		160.1	0.6985
160.2	0.9726		160.2	0.6985
160.3	0.9711		160.3	0.697
160.4	0.9741		160.4	0.6939
160.5	0.9756		160.5	0.697
160.6	0.9696		160.6	0.6955
160.7	0.9711		160.7	0.703
160.8	0.9726		160.8	0.7
160.9	0.9741		160.9	0.6955
161	0.9726		161	0.697
161.1	0.9711		161.1	0.6939
161.2	0.9802		161.2	0.6924
161.3	0.9726		161.3	0.6955
161.4	0.9787		161.4	0.703
161.5	0.9696		161.5	0.6909
161.6	0.9741		161.6	0.6939
161.7	0.9726		161.7	0.7
161.8	0.9741		161.8	0.6939
161.9	0.9756		161.9	0.697
162	0.9787		162	0.6985
162.1	0.9741		162.1	0.7
162.2	0.9696		162.2	0.6939
162.3	0.9696		162.3	0.6955
162.4	0.9741		162.4	0.7015
162.5	0.9696		162.5	0.7
162.6	0.9756		162.6	0.6985
162.7	0.9711		162.7	0.697
162.8	0.9802		162.8	0.6894
162.9	0.9756		162.9	0.7
163	0.9787		163	0.7015
163.1	0.9665		163.1	0.7
163.2	0.9833		163.2	0.7045
163.3	0.9726		163.3	0.7015
163.4	0.9772		163.4	0.7
163.5	0.9711		163.5	0.697
163.6	0.9711		163.6	0.6939
163.7	0.9696		163.7	0.697
163.8	0.9787		163.8	0.697
163.9	0.9772		163.9	0.7
164	0.9741		164	0.6985
164.1	0.9696		164.1	0.697
164.2	0.9741		164.2	0.7
164.3	0.9741		164.3	0.703
164.4	0.9772		164.4	0.703
164.5	0.9696		164.5	0.7015
164.6	0.9741		164.6	0.703
164.7	0.9696		164.7	0.697
164.8	0.9741		164.8	0.7
164.9	0.965		164.9	0.7
165	0.9787		165	0.7091
165.1	0.9726		165.1	0.6955
165.2	0.9787		165.2	0.697
165.3	0.9711		165.3	0.7015
165.4	0.9756		165.4	0.7
165.5	0.9756		165.5	0.697
165.6	0.9726		165.6	0.7015
165.7	0.9726		165.7	0.7045
165.8	0.9726		165.8	0.7045
165.9	0.9696		165.9	0.703
166	0.9726		166	0.7045
166.1	0.9726		166.1	0.703
166.2	0.9756		166.2	0.7015
166.3	0.9711		166.3	0.703
166.4	0.9741		166.4	0.7091
166.5	0.9696		166.5	0.7
166.6	0.9756		166.6	0.7045
166.7	0.9787		166.7	0.7061
166.8	0.9726		166.8	0.7106
166.9	0.9696		166.9	0.703
167	0.9696		167	0.7045
167.1	0.9741		167.1	0.6985
167.2	0.9756		167.2	0.7015
167.3	0.9726		167.3	0.703
167.4	0.9696		167.4	0.703
167.5	0.968		167.5	0.703
167.6	0.9726		167.6	0.7091
167.7	0.9726		167.7	0.7045
167.8	0.9741		167.8	0.703
167.9	0.9756		167.9	0.7015
168	0.9756		168	0.7061
168.1	0.9619		168.1	0.7061
168.2	0.9726		168.2	0.7106
168.3	0.9665		168.3	0.7045
168.4	0.9665		168.4	0.7106
168.5	0.965		168.5	0.7076
168.6	0.9711		168.6	0.7061
168.7	0.9665		168.7	0.7061
168.8	0.9741		168.8	0.7061
168.9	0.9772		168.9	0.703
169	0.9756		169	0.7061
169.1	0.9833		169.1	0.6985
169.2	0.9787		169.2	0.703
169.3	0.9802		169.3	0.7015
169.4	0.9787		169.4	0.7136
169.5	0.9772		169.5	0.7106
169.6	0.9772		169.6	0.7106
169.7	0.968		169.7	0.7091
169.8	0.9726		169.8	0.7136
169.9	0.9741		169.9	0.7106
170	0.9772		170	0.7152
170.1	0.9726		170.1	0.7121
170.2	0.9756		170.2	0.7212
170.3	0.9756		170.3	0.7167
170.4	0.9772		170.4	0.7197
170.5	0.9741		170.5	0.7136
170.6	0.9787		170.6	0.7106
170.7	0.9665		170.7	0.7091
170.8	0.9787		170.8	0.7106
170.9	0.9696		170.9	0.7136
171	0.9711		171	0.7106
171.1	0.9726		171.1	0.7121
171.2	0.9756		171.2	0.7152
171.3	0.9756		171.3	0.7106
171.4	0.9756		171.4	0.7121
171.5	0.9772		171.5	0.7136
171.6	0.9772		171.6	0.7121
171.7	0.9756		171.7	0.7106
171.8	0.9696		171.8	0.7121
171.9	0.9726		171.9	0.7106
172	0.9772		172	0.7121
172.1	0.9772		172.1	0.7091
172.2	0.9772		172.2	0.7121
172.3	0.9787		172.3	0.7106
172.4	0.9756		172.4	0.7197
172.5	0.9726		172.5	0.7121
172.6	0.9726		172.6	0.7136
172.7	0.9756		172.7	0.7136
172.8	0.9726		172.8	0.7152
172.9	0.9772		172.9	0.7121
173	0.9802		173	0.7167
173.1	0.9696		173.1	0.7061
173.2	0.9665		173.2	0.7136
173.3	0.9726		173.3	0.7182
173.4	0.9756		173.4	0.7152
173.5	0.9711		173.5	0.7121
173.6	0.9756		173.6	0.7091
173.7	0.9635		173.7	0.7152
173.8	0.9696		173.8	0.7227
173.9	0.9787		173.9	0.7197
174	0.9726		174	0.7197
174.1	0.9756		174.1	0.7136
174.2	0.9726		174.2	0.7212
174.3	0.9756		174.3	0.7136
174.4	0.9787		174.4	0.7136
174.5	0.9787		174.5	0.7167
174.6	0.9726		174.6	0.7136
174.7	0.9726		174.7	0.7136
174.8	0.9726		174.8	0.7167
174.9	0.9711		174.9	0.7152
175	0.9726		175	0.7182
175.1	0.9817		175.1	0.7106
175.2	0.9833		175.2	0.7182
175.3	0.9756		175.3	0.7167
175.4	0.9772		175.4	0.7167
175.5	0.9741		175.5	0.7197
175.6	0.9756		175.6	0.7091
175.7	0.9711		175.7	0.7152
175.8	0.9726		175.8	0.7258
175.9	0.9787		175.9	0.7136
176	0.9726		176	0.7136
176.1	0.9756		176.1	0.7121
176.2	0.9741		176.2	0.7106
176.3	0.9787		176.3	0.7197
176.4	0.9741		176.4	0.7197
176.5	0.9741		176.5	0.7197
176.6	0.968		176.6	0.7136
176.7	0.9711		176.7	0.7167
176.8	0.9711		176.8	0.7136
176.9	0.9772		176.9	0.7167
177	0.9756		177	0.7227
177.1	0.9756		177.1	0.7242
177.2	0.9711		177.2	0.7242
177.3	0.9833		177.3	0.7258
177.4	0.9787		177.4	0.7167
177.5	0.9787		177.5	0.7227
177.6	0.9787		177.6	0.7212
177.7	0.9802		177.7	0.7136
177.8	0.9696		177.8	0.7212
177.9	0.9772		177.9	0.7197
178	0.9756		178	0.7258
178.1	0.9726		178.1	0.7197
178.2	0.9741		178.2	0.7227
178.3	0.9772		178.3	0.7182
178.4	0.9756		178.4	0.7182
178.5	0.9741		178.5	0.7197
178.6	0.9756		178.6	0.7212
178.7	0.9772		178.7	0.7197
178.8	0.9756		178.8	0.7242
178.9	0.9726		178.9	0.7212
179	0.9696		179	0.7242
179.1	0.9696		179.1	0.7258
179.2	0.9711		179.2	0.7167
179.3	0.9772		179.3	0.7212
179.4	0.9756		179.4	0.7242
179.5	0.9802		179.5	0.7212
179.6	0.9726		179.6	0.7273
179.7	0.9772		179.7	0.7242
179.8	0.9619		179.8	0.7242
179.9	0.9696		179.9	0.7288
180	0.9711		180	0.7182
180.1	0.9741		180.1	0.7212
180.2	0.9696		180.2	0.7212
180.3	0.9696		180.3	0.7227
180.4	0.9696		180.4	0.7242
180.5	0.9741		180.5	0.7273
180.6	0.9741		180.6	0.7258
180.7	0.965		180.7	0.7258
180.8	0.9772		180.8	0.7288
180.9	0.968		180.9	0.7212
181	0.9696		181	0.7227
181.1	0.9665		181.1	0.7288
181.2	0.9635		181.2	0.7273
181.3	0.9756		181.3	0.7288
181.4	0.9726		181.4	0.7227
181.5	0.9711		181.5	0.7288
181.6	0.9772		181.6	0.7258
181.7	0.9741		181.7	0.7258
181.8	0.9726		181.8	0.7258
181.9	0.9711		181.9	0.7288
182	0.9726		182	0.7273
182.1	0.9726		182.1	0.7227
182.2	0.9741		182.2	0.7318
182.3	0.9665		182.3	0.7258
182.4	0.9772		182.4	0.7348
182.5	0.9726		182.5	0.7333
182.6	0.9696		182.6	0.7288
182.7	0.9726		182.7	0.7288
182.8	0.9741		182.8	0.7258
182.9	0.9696		182.9	0.7242
183	0.968		183	0.7273
183.1	0.968		183.1	0.7273
183.2	0.9665		183.2	0.7197
183.3	0.9696		183.3	0.7258
183.4	0.9741		183.4	0.7242
183.5	0.9635		183.5	0.7227
183.6	0.9711		183.6	0.7333
183.7	0.9696		183.7	0.7258
183.8	0.9696		183.8	0.7273
183.9	0.9711		183.9	0.7333
184	0.9619		184	0.7258
184.1	0.968		184.1	0.7258
184.2	0.9604		184.2	0.7288
184.3	0.9696		184.3	0.7318
184.4	0.9665		184.4	0.7348
184.5	0.9711		184.5	0.7288
184.6	0.9833		184.6	0.7258
184.7	0.9696		184.7	0.7303
184.8	0.9756		184.8	0.7333
184.9	0.9772		184.9	0.7333
185	0.9741		185	0.7333
185.1	0.9787		185.1	0.7318
185.2	0.9756		185.2	0.7242
185.3	0.9711		185.3	0.7258
185.4	0.9696		185.4	0.7333
185.5	0.9772		185.5	0.7227
185.6	0.9711		185.6	0.7258
185.7	0.9756		185.7	0.7333
185.8	0.965		185.8	0.7303
185.9	0.9711		185.9	0.7288
186	0.968		186	0.7273
186.1	0.9711		186.1	0.7273
186.2	0.9696		186.2	0.7288
186.3	0.9756		186.3	0.7303
186.4	0.9756		186.4	0.7318
186.5	0.9696		186.5	0.7273
186.6	0.9711		186.6	0.7318
186.7	0.9711		186.7	0.7409
186.8	0.9772		186.8	0.7364
186.9	0.9696		186.9	0.7258
187	0.9741		187	0.7364
187.1	0.9696		187.1	0.7364
187.2	0.965		187.2	0.7348
187.3	0.9726		187.3	0.7333
187.4	0.9696		187.4	0.7333
187.5	0.9741		187.5	0.7333
187.6	0.9741		187.6	0.7318
187.7	0.9726		187.7	0.7273
187.8	0.9726		187.8	0.7303
187.9	0.9772		187.9	0.7379
188	0.9756		188	0.7348
188.1	0.9726		188.1	0.7318
188.2	0.9772		188.2	0.7348
188.3	0.9787		188.3	0.7318
188.4	0.9711		188.4	0.7409
188.5	0.9802		188.5	0.7303
188.6	0.9756		188.6	0.7318
188.7	0.9787		188.7	0.7333
188.8	0.9741		188.8	0.7348
188.9	0.9726		188.9	0.7288
189	0.9711		189	0.7364
189.1	0.9787		189.1	0.7273
189.2	0.9696		189.2	0.7303
189.3	0.9726		189.3	0.7273
189.4	0.9665		189.4	0.7303
189.5	0.9696		189.5	0.7318
189.6	0.968		189.6	0.7318
189.7	0.9741		189.7	0.7364
189.8	0.968		189.8	0.7379
189.9	0.9696		189.9	0.7364
190	0.965		190	0.7394
190.1	0.9711		190.1	0.7318
190.2	0.9665		190.2	0.7379
190.3	0.9756		190.3	0.7273
190.4	0.9665		190.4	0.7348
190.5	0.9711		190.5	0.7394
190.6	0.9665		190.6	0.7364
190.7	0.9741		190.7	0.7364
190.8	0.965		190.8	0.7394
190.9	0.9756		190.9	0.7318
191	0.9619		191	0.7364
191.1	0.9635		191.1	0.7364
191.2	0.9696		191.2	0.7394
191.3	0.9696		191.3	0.7409
191.4	0.9696		191.4	0.75
191.5	0.9756		191.5	0.7364
191.6	0.968		191.6	0.7455
191.7	0.9756		191.7	0.7333
191.8	0.9741		191.8	0.7439
191.9	0.9741		191.9	0.7424
192	0.968		192	0.7409
192.1	0.9741		192.1	0.7348
192.2	0.9741		192.2	0.7424
192.3	0.9772		192.3	0.7379
192.4	0.9802		192.4	0.7424
192.5	0.9711		192.5	0.7394
192.6	0.9696		192.6	0.7394
192.7	0.9756		192.7	0.7364
192.8	0.9726		192.8	0.7424
192.9	0.9711		192.9	0.7333
193	0.9756		193	0.7394
193.1	0.9756		193.1	0.7394
193.2	0.9696		193.2	0.7333
193.3	0.9726		193.3	0.7333
193.4	0.9711		193.4	0.7409
193.5	0.9772		193.5	0.7379
193.6	0.965		193.6	0.747
193.7	0.9756		193.7	0.7409
193.8	0.9665		193.8	0.7364
193.9	0.9696		193.9	0.7394
194	0.965		194	0.7424
194.1	0.9741		194.1	0.7409
194.2	0.968		194.2	0.7455
194.3	0.968		194.3	0.7379
194.4	0.968		194.4	0.7455
194.5	0.9741		194.5	0.7455
194.6	0.9772		194.6	0.747
194.7	0.9741		194.7	0.7439
194.8	0.9711		194.8	0.747
194.9	0.9741		194.9	0.7455
195	0.9635		195	0.75
195.1	0.965		195.1	0.7455
195.2	0.9756		195.2	0.75
195.3	0.965		195.3	0.7455
195.4	0.9696		195.4	0.7394
195.5	0.9665		195.5	0.7455
195.6	0.968		195.6	0.747
195.7	0.9726		195.7	0.7409
195.8	0.968		195.8	0.7409
195.9	0.9741		195.9	0.7409
196	0.9711		196	0.7424
196.1	0.9726		196.1	0.747
196.2	0.9696		196.2	0.753
196.3	0.9711		196.3	0.7379
196.4	0.9619		196.4	0.7485
196.5	0.9619		196.5	0.7424
196.6	0.9696		196.6	0.7439
196.7	0.9665		196.7	0.7424
196.8	0.968		196.8	0.7424
196.9	0.965		196.9	0.7379
197	0.9635		197	0.7485
197.1	0.965		197.1	0.747
197.2	0.968		197.2	0.7424
197.3	0.968		197.3	0.7439
197.4	0.968		197.4	0.7485
197.5	0.9711		197.5	0.7439
197.6	0.9604		197.6	0.753
197.7	0.965		197.7	0.7424
197.8	0.965		197.8	0.747
197.9	0.9665		197.9	0.7379
198	0.9665		198	0.747
198.1	0.9665		198.1	0.7455
198.2	0.9711		198.2	0.747
198.3	0.9772		198.3	0.7439
198.4	0.9802		198.4	0.7485
198.5	0.9772		198.5	0.7424
198.6	0.9863		198.6	0.7591
198.7	0.9802		198.7	0.747
198.8	0.9833		198.8	0.747
198.9	0.9772		198.9	0.747
199	0.9741		199	0.7515
199.1	0.9726		199.1	0.7439
199.2	0.9756		199.2	0.747
199.3	0.9772		199.3	0.7409
199.4	0.9802		199.4	0.7455
199.5	0.9772		199.5	0.747
199.6	0.9741		199.6	0.7485
199.7	0.9635		199.7	0.7455
199.8	0.9772		199.8	0.7485
[truncated: 5,752 more rows]

## Sheet: Fig4e
time	KtrABT444C-ADP Norm. A.U.		time	KtrABT444C-ATP Norm. A.U.
0	0		0	0
0.1	0.0339		0.3	0.1156
0.2	0.0502		0.6	0.1792
0.3	0.0678		0.9	0.2241
0.4	0.0841		1.2	0.2288
0.5	0.0941		1.5	0.2524
0.6	0.1041		1.8	0.2547
0.7	0.1129		2.1	0.2594
0.8	0.1179		2.4	0.2736
0.9	0.1242		2.7	0.283
1	0.1368		3	0.2712
1.1	0.1405		3.3	0.2807
1.2	0.1518		3.6	0.2759
1.3	0.1543		3.9	0.2901
1.4	0.1531		4.2	0.2783
1.5	0.1581		4.5	0.2877
1.6	0.1606		4.8	0.2948
1.7	0.1581		5.1	0.2972
1.8	0.1631		5.4	0.3019
1.9	0.1631		5.7	0.3137
2	0.1681		6	0.3019
2.1	0.1757		6.3	0.3066
2.2	0.1757		6.6	0.316
2.3	0.1719		6.9	0.3113
2.4	0.1782		7.2	0.3255
2.5	0.1819		7.5	0.3184
2.6	0.1807		7.8	0.316
2.7	0.1807		8.1	0.3208
2.8	0.1832		8.4	0.3208
2.9	0.1832		8.7	0.316
3	0.1844		9	0.3255
3.1	0.187		9.3	0.3349
3.2	0.192		9.6	0.3184
3.3	0.1932		9.9	0.3231
3.4	0.1907		10.2	0.3396
3.5	0.1957		10.5	0.3349
3.6	0.202		10.8	0.3373
3.7	0.1982		11.1	0.3231
3.8	0.2008		11.4	0.3302
3.9	0.2058		11.7	0.3349
4	0.2058		12	0.3396
4.1	0.2045		12.3	0.3396
4.2	0.2033		12.6	0.3373
4.3	0.2058		12.9	0.3349
4.4	0.202		13.2	0.3373
4.5	0.2095		13.5	0.3396
4.6	0.2083		13.8	0.3467
4.7	0.212		14.1	0.3349
4.8	0.2133		14.4	0.3325
4.9	0.2196		14.7	0.3467
5	0.2171		15	0.342
5.1	0.2183		15.3	0.3467
5.2	0.2196		15.6	0.3373
5.3	0.2196		15.9	0.3491
5.4	0.2183		16.2	0.342
5.5	0.2196		16.5	0.3396
5.6	0.2233		16.8	0.3491
5.7	0.2309		17.1	0.342
5.8	0.2296		17.4	0.3467
5.9	0.2284		17.7	0.3443
6	0.2258		18	0.3538
6.1	0.2296		18.3	0.3443
6.2	0.2334		18.6	0.3561
6.3	0.2321		18.9	0.3538
6.4	0.2296		19.2	0.3538
6.5	0.2422		19.5	0.3514
6.6	0.2422		19.8	0.3561
6.7	0.2409		20.1	0.3538
6.8	0.2396		20.4	0.3585
6.9	0.2422		20.7	0.3632
7	0.2346		21	0.3561
7.1	0.2422		21.3	0.3467
7.2	0.2422		21.6	0.3632
7.3	0.2447		21.9	0.3443
7.4	0.2396		22.2	0.3679
7.5	0.2497		22.5	0.3585
7.6	0.2472		22.8	0.3538
7.7	0.2459		23.1	0.3561
7.8	0.2522		23.4	0.3703
7.9	0.256		23.7	0.3561
8	0.2472		24	0.3585
8.1	0.2535		24.3	0.3679
8.2	0.2472		24.6	0.3467
8.3	0.2547		24.9	0.3491
8.4	0.2509		25.2	0.3679
8.5	0.261		25.5	0.3608
8.6	0.2572		25.8	0.3608
8.7	0.2622		26.1	0.3585
8.8	0.256		26.4	0.3726
8.9	0.256		26.7	0.3656
9	0.2572		27	0.3726
9.1	0.2597		27.3	0.3679
9.2	0.256		27.6	0.3561
9.3	0.261		27.9	0.3561
9.4	0.2635		28.2	0.3608
9.5	0.2647		28.5	0.3679
9.6	0.266		28.8	0.3703
9.7	0.2685		29.1	0.3632
9.8	0.2647		29.4	0.3656
9.9	0.271		29.7	0.3608
10	0.2698		30	0.3608
10.1	0.2685		30.3	0.3679
10.2	0.2723		30.6	0.375
10.3	0.2685		30.9	0.3679
10.4	0.2723		31.2	0.3703
10.5	0.2723		31.5	0.3703
10.6	0.2723		31.8	0.3703
10.7	0.2773		32.1	0.375
10.8	0.2811		32.4	0.3679
10.9	0.2748		32.7	0.3844
11	0.2735		33	0.3726
11.1	0.2773		33.3	0.3726
11.2	0.2823		33.6	0.3703
11.3	0.2886		33.9	0.375
11.4	0.2848		34.2	0.3679
11.5	0.2848		34.5	0.3774
11.6	0.2836		34.8	0.3656
11.7	0.2873		35.1	0.3726
11.8	0.2773		35.4	0.3703
11.9	0.2861		35.7	0.3726
12	0.2861		36	0.375
12.1	0.2848		36.3	0.3797
12.2	0.2823		36.6	0.3703
12.3	0.2848		36.9	0.3703
12.4	0.2836		37.2	0.3726
12.5	0.2911		37.5	0.375
12.6	0.2911		37.8	0.375
12.7	0.2936		38.1	0.3868
12.8	0.2911		38.4	0.3821
12.9	0.2911		38.7	0.3821
13	0.2936		39	0.3797
13.1	0.2898		39.3	0.375
13.2	0.2936		39.6	0.3844
13.3	0.2911		39.9	0.3703
13.4	0.2911		40.2	0.3797
13.5	0.2949		40.5	0.375
13.6	0.2949		40.8	0.375
13.7	0.2961		41.1	0.3821
13.8	0.2961		41.4	0.375
13.9	0.2986		41.7	0.3797
14	0.3061		42	0.3774
14.1	0.2974		42.3	0.3774
14.2	0.3036		42.6	0.3774
14.3	0.3061		42.9	0.3797
14.4	0.3011		43.2	0.3726
14.5	0.2999		43.5	0.3797
14.6	0.3036		43.8	0.3797
14.7	0.3011		44.1	0.3844
14.8	0.2999		44.4	0.3868
14.9	0.3036		44.7	0.3939
15	0.3049		45	0.3774
15.1	0.3024		45.3	0.3844
15.2	0.3036		45.6	0.3821
15.3	0.3061		45.9	0.3868
15.4	0.3099		46.2	0.3915
15.5	0.3074		46.5	0.3868
15.6	0.3112		46.8	0.3868
15.7	0.3112		47.1	0.3939
15.8	0.3087		47.4	0.3868
15.9	0.3087		47.7	0.3868
16	0.3137		48	0.3939
16.1	0.3137		48.3	0.3868
16.2	0.3124		48.6	0.3844
16.3	0.3137		48.9	0.3915
16.4	0.3187		49.2	0.3915
16.5	0.3162		49.5	0.4009
16.6	0.3174		49.8	0.408
16.7	0.3187		50.1	0.3939
16.8	0.3187		50.4	0.3939
16.9	0.3199		50.7	0.3915
17	0.3187		51	0.3915
17.1	0.3212		51.3	0.3868
17.2	0.325		51.6	0.3962
17.3	0.3199		51.9	0.3939
17.4	0.3275		52.2	0.3986
17.5	0.3199		52.5	0.4009
17.6	0.3212		52.8	0.3986
17.7	0.3225		53.1	0.3962
17.8	0.325		53.4	0.3939
17.9	0.3275		53.7	0.4033
18	0.33		54	0.4009
18.1	0.3325		54.3	0.4033
18.2	0.33		54.6	0.4033
18.3	0.3325		54.9	0.3892
18.4	0.3325		55.2	0.3986
18.5	0.3287		55.5	0.4033
18.6	0.33		55.8	0.4033
18.7	0.3275		56.1	0.3939
18.8	0.3312		56.4	0.3939
18.9	0.3363		56.7	0.408
19	0.3325		57	0.3892
19.1	0.3312		57.3	0.3986
19.2	0.3363		57.6	0.3986
19.3	0.3325		57.9	0.3986
19.4	0.3338		58.2	0.4057
19.5	0.3375		58.5	0.4009
19.6	0.34		58.8	0.3939
19.7	0.3388		59.1	0.3962
19.8	0.3413		59.4	0.4033
19.9	0.3363		59.7	0.3962
20	0.345		60	0.3939
20.1	0.3388		60.3	0.3939
20.2	0.34		60.6	0.3915
20.3	0.3413		60.9	0.3986
20.4	0.3413		61.2	0.3986
20.5	0.3501		61.5	0.3962
20.6	0.3463		61.8	0.4009
20.7	0.3463		62.1	0.4009
20.8	0.3463		62.4	0.4151
20.9	0.34		62.7	0.3939
21	0.3438		63	0.3962
21.1	0.3438		63.3	0.3915
21.2	0.345		63.6	0.4057
21.3	0.3463		63.9	0.3986
21.4	0.3501		64.2	0.4057
21.5	0.3488		64.5	0.408
21.6	0.3476		64.8	0.4057
21.7	0.3501		65.1	0.4057
21.8	0.3538		65.4	0.4057
21.9	0.3526		65.7	0.3986
22	0.3488		66	0.4104
22.1	0.3563		66.3	0.408
22.2	0.3501		66.6	0.4104
22.3	0.3526		66.9	0.4104
22.4	0.3526		67.2	0.4033
22.5	0.3526		67.5	0.4033
22.6	0.3551		67.8	0.4127
22.7	0.3538		68.1	0.4127
22.8	0.3576		68.4	0.4104
22.9	0.3551		68.7	0.408
23	0.3538		69	0.4033
23.1	0.3551		69.3	0.4009
23.2	0.3639		69.6	0.4104
23.3	0.3563		69.9	0.4104
23.4	0.3576		70.2	0.4104
23.5	0.3588		70.5	0.4057
23.6	0.3563		70.8	0.408
23.7	0.3588		71.1	0.408
23.8	0.3614		71.4	0.4104
23.9	0.3601		71.7	0.4104
24	0.3614		72	0.4057
24.1	0.3588		72.3	0.4198
24.2	0.3639		72.6	0.4222
24.3	0.3614		72.9	0.4151
24.4	0.3651		73.2	0.4104
24.5	0.3626		73.5	0.4175
24.6	0.3714		73.8	0.4151
24.7	0.3639		74.1	0.4104
24.8	0.3639		74.4	0.4198
24.9	0.3701		74.7	0.4104
25	0.3714		75	0.4151
25.1	0.3701		75.3	0.4175
25.2	0.3701		75.6	0.4151
25.3	0.3676		75.9	0.4151
25.4	0.3701		76.2	0.4127
25.5	0.3714		76.5	0.4175
25.6	0.3714		76.8	0.4175
25.7	0.3726		77.1	0.4222
25.8	0.3764		77.4	0.408
25.9	0.3714		77.7	0.4127
26	0.3827		78	0.4222
26.1	0.3726		78.3	0.4151
26.2	0.3777		78.6	0.4127
26.3	0.3764		78.9	0.4222
26.4	0.3764		79.2	0.4127
26.5	0.3777		79.5	0.4151
26.6	0.3726		79.8	0.4222
26.7	0.3752		80.1	0.4198
26.8	0.3777		80.4	0.4151
26.9	0.3789		80.7	0.4175
27	0.3777		81	0.4104
27.1	0.3827		81.3	0.4222
27.2	0.3802		81.6	0.4151
27.3	0.3764		81.9	0.4292
27.4	0.3827		82.2	0.4175
27.5	0.3752		82.5	0.4222
27.6	0.3814		82.8	0.4198
27.7	0.3777		83.1	0.4245
27.8	0.389		83.4	0.4151
27.9	0.3814		83.7	0.434
28	0.3864		84	0.4151
28.1	0.3839		84.3	0.4151
28.2	0.3839		84.6	0.4151
28.3	0.3864		84.9	0.4127
28.4	0.3839		85.2	0.4198
28.5	0.3864		85.5	0.4198
28.6	0.3902		85.8	0.4198
28.7	0.389		86.1	0.4245
28.8	0.3877		86.4	0.4245
28.9	0.3839		86.7	0.4269
29	0.3877		87	0.4198
29.1	0.389		87.3	0.4222
29.2	0.3965		87.6	0.4222
29.3	0.3839		87.9	0.4269
29.4	0.3902		88.2	0.4316
29.5	0.3877		88.5	0.4198
29.6	0.3952		88.8	0.4175
29.7	0.3927		89.1	0.4198
29.8	0.3852		89.4	0.434
29.9	0.394		89.7	0.4198
30	0.3952		90	0.4222
30.1	0.3902		90.3	0.4269
30.2	0.3965		90.6	0.4198
30.3	0.3952		90.9	0.4198
30.4	0.3977		91.2	0.4316
30.5	0.3927		91.5	0.4198
30.6	0.389		91.8	0.4245
30.7	0.394		92.1	0.4269
30.8	0.3952		92.4	0.4292
30.9	0.3902		92.7	0.4269
31	0.3977		93	0.4245
31.1	0.3977		93.3	0.4198
31.2	0.4015		93.6	0.4245
31.3	0.3927		93.9	0.4316
31.4	0.394		94.2	0.4198
31.5	0.4015		94.5	0.4363
31.6	0.3965		94.8	0.4222
31.7	0.399		95.1	0.4245
31.8	0.3965		95.4	0.4245
31.9	0.394		95.7	0.4222
32	0.404		96	0.434
32.1	0.4015		96.3	0.4269
32.2	0.3977		96.6	0.4222
32.3	0.4003		96.9	0.4292
32.4	0.4053		97.2	0.4316
32.5	0.4053		97.5	0.4151
32.6	0.4053		97.8	0.4269
32.7	0.4078		98.1	0.4363
32.8	0.4015		98.4	0.4245
32.9	0.409		98.7	0.4151
33	0.4053		99	0.4292
33.1	0.4053		99.3	0.4175
33.2	0.4065		99.6	0.4245
33.3	0.4065		99.9	0.4151
33.4	0.4065		100.2	0.4245
33.5	0.4065		100.5	0.4198
33.6	0.409		100.8	0.4316
33.7	0.4141		101.1	0.4245
33.8	0.4103		101.4	0.434
33.9	0.4115		101.7	0.4222
34	0.4115		102	0.4316
34.1	0.4141		102.3	0.4269
34.2	0.4128		102.6	0.4316
34.3	0.4141		102.9	0.434
34.4	0.4128		103.2	0.4481
34.5	0.4153		103.5	0.434
34.6	0.4115		103.8	0.4269
34.7	0.4103		104.1	0.4316
34.8	0.4166		104.4	0.4316
34.9	0.4166		104.7	0.4222
35	0.4141		105	0.434
35.1	0.4141		105.3	0.434
35.2	0.409		105.6	0.441
35.3	0.4241		105.9	0.4269
35.4	0.4178		106.2	0.4363
35.5	0.4178		106.5	0.4316
35.6	0.4178		106.8	0.434
35.7	0.4178		107.1	0.4269
35.8	0.4115		107.4	0.4198
35.9	0.4166		107.7	0.4434
36	0.4166		108	0.4316
36.1	0.4216		108.3	0.4363
36.2	0.4153		108.6	0.4387
36.3	0.4191		108.9	0.4198
36.4	0.4266		109.2	0.4269
36.5	0.4304		109.5	0.4292
36.6	0.4228		109.8	0.4316
36.7	0.4253		110.1	0.441
36.8	0.4203		110.4	0.4292
36.9	0.4253		110.7	0.4387
37	0.4228		111	0.4363
37.1	0.4241		111.3	0.4316
37.2	0.4241		111.6	0.4269
37.3	0.4253		111.9	0.4316
37.4	0.4253		112.2	0.434
37.5	0.4329		112.5	0.4363
37.6	0.4266		112.8	0.4387
37.7	0.4316		113.1	0.4387
37.8	0.4279		113.4	0.434
37.9	0.4266		113.7	0.4316
38	0.4291		114	0.4363
38.1	0.4329		114.3	0.4269
38.2	0.4329		114.6	0.4363
38.3	0.4341		114.9	0.4387
38.4	0.4316		115.2	0.4363
38.5	0.4366		115.5	0.4434
38.6	0.4316		115.8	0.4316
38.7	0.4304		116.1	0.4387
38.8	0.4279		116.4	0.4458
38.9	0.4366		116.7	0.434
39	0.4304		117	0.4458
39.1	0.4304		117.3	0.434
39.2	0.4329		117.6	0.4434
39.3	0.4291		117.9	0.4387
39.4	0.4329		118.2	0.4363
39.5	0.4304		118.5	0.4434
39.6	0.4341		118.8	0.4458
39.7	0.4366		119.1	0.4528
39.8	0.4354		119.4	0.4434
39.9	0.4366		119.7	0.4363
40	0.4341		120	0.4363
40.1	0.4316		120.3	0.4434
40.2	0.4341		120.6	0.4387
40.3	0.4341		120.9	0.4505
40.4	0.4341		121.2	0.4387
40.5	0.4366		121.5	0.4387
40.6	0.4379		121.8	0.4316
40.7	0.4354		122.1	0.4458
40.8	0.4379		122.4	0.441
40.9	0.4417		122.7	0.4505
41	0.4429		123	0.4292
41.1	0.4442		123.3	0.4245
41.2	0.4442		123.6	0.441
41.3	0.4429		123.9	0.4387
41.4	0.4454		124.2	0.4363
41.5	0.4404		124.5	0.4434
41.6	0.4429		124.8	0.4222
41.7	0.4454		125.1	0.4434
41.8	0.4417		125.4	0.4363
41.9	0.4442		125.7	0.4387
42	0.4404		126	0.434
42.1	0.4467		126.3	0.4458
42.2	0.4391		126.6	0.4316
42.3	0.4429		126.9	0.441
42.4	0.4467		127.2	0.4434
42.5	0.4492		127.5	0.441
42.6	0.4429		127.8	0.4434
42.7	0.4442		128.1	0.434
42.8	0.4442		128.4	0.4481
42.9	0.4517		128.7	0.4387
43	0.4479		129	0.4292
43.1	0.4442		129.3	0.4363
43.2	0.4492		129.6	0.4387
43.3	0.4442		129.9	0.4458
43.4	0.4454		130.2	0.4434
43.5	0.4504		130.5	0.434
43.6	0.4492		130.8	0.441
43.7	0.4467		131.1	0.441
43.8	0.4404		131.4	0.434
43.9	0.4529		131.7	0.441
44	0.4529		132	0.4316
44.1	0.4529		132.3	0.4481
44.2	0.4529		132.6	0.4363
44.3	0.4517		132.9	0.4458
44.4	0.4555		133.2	0.4434
44.5	0.4504		133.5	0.441
44.6	0.4529		133.8	0.4363
44.7	0.4555		134.1	0.4458
44.8	0.4517		134.4	0.441
44.9	0.4555		134.7	0.4458
45	0.4529		135	0.4363
45.1	0.4567		135.3	0.4387
45.2	0.4479		135.6	0.441
45.3	0.4542		135.9	0.4481
45.4	0.4542		136.2	0.441
45.5	0.4567		136.5	0.441
45.6	0.4555		136.8	0.4434
45.7	0.458		137.1	0.4434
45.8	0.4567		137.4	0.441
45.9	0.4555		137.7	0.4363
46	0.458		138	0.4387
46.1	0.4555		138.3	0.4458
46.2	0.458		138.6	0.4458
46.3	0.4517		138.9	0.4363
46.4	0.4592		139.2	0.4292
46.5	0.4592		139.5	0.441
46.6	0.4592		139.8	0.4458
46.7	0.463		140.1	0.4387
46.8	0.4605		140.4	0.4458
46.9	0.4668		140.7	0.4458
47	0.4605		141	0.4434
47.1	0.4668		141.3	0.4387
47.2	0.4605		141.6	0.4505
47.3	0.4655		141.9	0.4505
47.4	0.4642		142.2	0.4316
47.5	0.4617		142.5	0.4481
47.6	0.463		142.8	0.4458
47.7	0.4668		143.1	0.434
47.8	0.4655		143.4	0.4458
47.9	0.4668		143.7	0.4481
48	0.468		144	0.4481
48.1	0.4642		144.3	0.4434
48.2	0.4693		144.6	0.4481
48.3	0.463		144.9	0.4481
48.4	0.4668		145.2	0.4434
48.5	0.4693		145.5	0.4434
48.6	0.4655		145.8	0.4458
48.7	0.4668		146.1	0.4434
48.8	0.4718		146.4	0.4623
48.9	0.4668		146.7	0.4528
49	0.4718		147	0.4458
49.1	0.4668		147.3	0.4363
49.2	0.4718		147.6	0.4528
49.3	0.4642		147.9	0.441
49.4	0.4693		148.2	0.4505
49.5	0.473		148.5	0.4481
49.6	0.4655		148.8	0.4528
49.7	0.468		149.1	0.4387
49.8	0.4705		149.4	0.4434
49.9	0.4718		149.7	0.4458
50	0.4743		150	0.4528
50.1	0.4755		150.3	0.4292
50.2	0.4755		150.6	0.4481
50.3	0.4768		150.9	0.4552
50.4	0.4768		151.2	0.4434
50.5	0.473		151.5	0.4505
50.6	0.4718		151.8	0.4458
50.7	0.478		152.1	0.4387
50.8	0.4806		152.4	0.4505
50.9	0.4768		152.7	0.4434
51	0.4743		153	0.4528
51.1	0.4755		153.3	0.4481
51.2	0.4755		153.6	0.4458
51.3	0.4743		153.9	0.4481
51.4	0.4793		154.2	0.4599
51.5	0.4743		154.5	0.4528
51.6	0.4806		154.8	0.4481
51.7	0.4793		155.1	0.4505
51.8	0.4793		155.4	0.4505
51.9	0.4818		155.7	0.4623
52	0.478		156	0.4387
52.1	0.4755		156.3	0.4481
52.2	0.4881		156.6	0.4575
52.3	0.4843		156.9	0.4552
52.4	0.4843		157.2	0.441
52.5	0.4806		157.5	0.4505
52.6	0.4843		157.8	0.4575
52.7	0.4843		158.1	0.4458
52.8	0.4818		158.4	0.4505
52.9	0.4843		158.7	0.4434
53	0.4868		159	0.4505
53.1	0.4818		159.3	0.4458
53.2	0.4856		159.6	0.4528
53.3	0.4843		159.9	0.4552
53.4	0.4818		160.2	0.4481
53.5	0.4793		160.5	0.4623
53.6	0.4831		160.8	0.4434
53.7	0.4818		161.1	0.4528
53.8	0.4843		161.4	0.4528
53.9	0.4818		161.7	0.4646
54	0.4843		162	0.4575
54.1	0.4831		162.3	0.4458
54.2	0.4868		162.6	0.4458
54.3	0.4868		162.9	0.4575
54.4	0.4893		163.2	0.4552
54.5	0.4881		163.5	0.4505
54.6	0.4818		163.8	0.4528
54.7	0.4881		164.1	0.4528
54.8	0.4931		164.4	0.4458
54.9	0.4893		164.7	0.4505
55	0.4856		165	0.4528
55.1	0.4918		165.3	0.4528
55.2	0.4918		165.6	0.4505
55.3	0.4856		165.9	0.4505
55.4	0.4893		166.2	0.4599
55.5	0.4881		166.5	0.4505
55.6	0.4843		166.8	0.4552
55.7	0.4881		167.1	0.4552
55.8	0.4931		167.4	0.4458
55.9	0.4906		167.7	0.4528
56	0.4944		168	0.4623
56.1	0.4893		168.3	0.4575
56.2	0.4931		168.6	0.4552
56.3	0.4818		168.9	0.4623
56.4	0.4881		169.2	0.4505
56.5	0.4956		169.5	0.4575
56.6	0.4969		169.8	0.4575
56.7	0.4944		170.1	0.4505
56.8	0.4994		170.4	0.4575
56.9	0.4956		170.7	0.4646
57	0.4969		171	0.4599
57.1	0.4956		171.3	0.4552
57.2	0.4956		171.6	0.4693
57.3	0.4956		171.9	0.4552
57.4	0.4981		172.2	0.4481
57.5	0.4944		172.5	0.4575
57.6	0.5006		172.8	0.4575
57.7	0.4981		173.1	0.467
57.8	0.5006		173.4	0.4575
57.9	0.4994		173.7	0.4505
58	0.4944		174	0.4599
58.1	0.4944		174.3	0.4481
58.2	0.4944		174.6	0.4552
58.3	0.4981		174.9	0.4575
58.4	0.5031		175.2	0.4575
58.5	0.5044		175.5	0.4528
58.6	0.4994		175.8	0.4505
58.7	0.5044		176.1	0.4552
58.8	0.5044		176.4	0.4599
58.9	0.4981		176.7	0.4575
59	0.5044		177	0.4575
59.1	0.5019		177.3	0.4528
59.2	0.5044		177.6	0.4528
59.3	0.5044		177.9	0.4623
59.4	0.5107		178.2	0.4505
59.5	0.5019		178.5	0.4623
59.6	0.5069		178.8	0.4575
59.7	0.5031		179.1	0.4623
59.8	0.5044		179.4	0.4623
59.9	0.5056		179.7	0.4623
60	0.5069		180	0.4623
60.1	0.5031		180.3	0.4646
60.2	0.5056		180.6	0.4599
60.3	0.5094		180.9	0.4599
60.4	0.5056		181.2	0.467
60.5	0.4994		181.5	0.4528
60.6	0.5082		181.8	0.4481
60.7	0.5082		182.1	0.4623
60.8	0.5056		182.4	0.4693
60.9	0.5031		182.7	0.4599
61	0.5082		183	0.467
61.1	0.5094		183.3	0.4528
61.2	0.5094		183.6	0.4575
61.3	0.5031		183.9	0.4646
61.4	0.5107		184.2	0.4646
61.5	0.5094		184.5	0.4575
61.6	0.5069		184.8	0.4575
61.7	0.5044		185.1	0.4505
61.8	0.5132		185.4	0.4599
61.9	0.5082		185.7	0.4646
62	0.5107		186	0.4599
62.1	0.5132		186.3	0.4623
62.2	0.5107		186.6	0.4693
62.3	0.5107		186.9	0.4623
62.4	0.5107		187.2	0.4646
62.5	0.5132		187.5	0.467
62.6	0.5094		187.8	0.4717
62.7	0.5119		188.1	0.4505
62.8	0.5094		188.4	0.4623
62.9	0.5119		188.7	0.4623
63	0.5107		189	0.4552
63.1	0.5132		189.3	0.4599
63.2	0.5119		189.6	0.4575
63.3	0.5157		189.9	0.4646
63.4	0.5107		190.2	0.4623
63.5	0.5157		190.5	0.4528
63.6	0.5157		190.8	0.4552
63.7	0.5182		191.1	0.4481
63.8	0.5157		191.4	0.4693
63.9	0.5169		191.7	0.4717
64	0.5207		192	0.4741
64.1	0.5182		192.3	0.4575
64.2	0.5207		192.6	0.467
64.3	0.5232		192.9	0.4623
64.4	0.5169		193.2	0.4599
64.5	0.5232		193.5	0.467
64.6	0.5207		193.8	0.4693
64.7	0.5169		194.1	0.4623
64.8	0.5182		194.4	0.4646
64.9	0.5169		194.7	0.4717
65	0.5144		195	0.467
65.1	0.5207		195.3	0.467
65.2	0.5194		195.6	0.4623
65.3	0.5169		195.9	0.467
65.4	0.5245		196.2	0.4693
65.5	0.522		196.5	0.467
65.6	0.5182		196.8	0.4646
65.7	0.5245		197.1	0.467
65.8	0.5182		197.4	0.4717
65.9	0.5182		197.7	0.4646
66	0.5182		198	0.467
66.1	0.522		198.3	0.467
66.2	0.5194		198.6	0.4646
66.3	0.5245		198.9	0.4741
66.4	0.5307		199.2	0.4646
66.5	0.527		199.5	0.4552
66.6	0.5207		199.8	0.4693
66.7	0.527		200.1	0.4717
66.8	0.522		200.4	0.4623
66.9	0.5207		200.7	0.467
67	0.5194		201	0.4741
67.1	0.5257		201.3	0.4717
67.2	0.5282		201.6	0.4811
67.3	0.5245		201.9	0.4764
67.4	0.5257		202.2	0.4646
67.5	0.5307		202.5	0.4764
67.6	0.5257		202.8	0.4741
67.7	0.532		203.1	0.4552
67.8	0.5245		203.4	0.4741
67.9	0.527		203.7	0.4717
68	0.5245		204	0.4741
68.1	0.5257		204.3	0.4741
68.2	0.5295		204.6	0.4693
68.3	0.5245		204.9	0.4764
68.4	0.5282		205.2	0.4646
68.5	0.5332		205.5	0.4693
68.6	0.5307		205.8	0.467
68.7	0.5257		206.1	0.4693
68.8	0.5245		206.4	0.467
68.9	0.527		206.7	0.4741
69	0.5332		207	0.4646
69.1	0.532		207.3	0.4741
69.2	0.5282		207.6	0.467
69.3	0.527		207.9	0.4693
69.4	0.5257		208.2	0.4764
69.5	0.532		208.5	0.467
69.6	0.532		208.8	0.4741
69.7	0.5307		209.1	0.4693
69.8	0.5345		209.4	0.467
69.9	0.532		209.7	0.4741
70	0.537		210	0.4693
70.1	0.5345		210.3	0.4741
70.2	0.5358		210.6	0.467
70.3	0.532		210.9	0.4788
70.4	0.532		211.2	0.4741
70.5	0.537		211.5	0.4788
70.6	0.532		211.8	0.4788
70.7	0.5332		212.1	0.4858
70.8	0.5358		212.4	0.4646
70.9	0.537		212.7	0.4788
71	0.5383		213	0.467
71.1	0.537		213.3	0.4717
71.2	0.5345		213.6	0.4741
71.3	0.5332		213.9	0.4811
71.4	0.5358		214.2	0.4717
71.5	0.5395		214.5	0.4764
71.6	0.5358		214.8	0.4717
71.7	0.5345		215.1	0.4717
71.8	0.532		215.4	0.4811
71.9	0.5345		215.7	0.4717
72	0.537		216	0.4788
72.1	0.537		216.3	0.4764
72.2	0.532		216.6	0.4835
72.3	0.5395		216.9	0.4741
72.4	0.5408		217.2	0.4741
72.5	0.5408		217.5	0.4788
72.6	0.5433		217.8	0.4858
72.7	0.5383		218.1	0.467
72.8	0.5345		218.4	0.4764
72.9	0.5345		218.7	0.4835
73	0.5395		219	0.4693
73.1	0.5383		219.3	0.4764
73.2	0.5445		219.6	0.4741
73.3	0.5445		219.9	0.4599
73.4	0.5358		220.2	0.4741
73.5	0.5408		220.5	0.4741
73.6	0.5358		220.8	0.4741
73.7	0.542		221.1	0.4764
73.8	0.5395		221.4	0.4717
73.9	0.5458		221.7	0.4788
74	0.5433		222	0.4882
74.1	0.5395		222.3	0.4811
74.2	0.537		222.6	0.4741
74.3	0.5471		222.9	0.4764
74.4	0.5445		223.2	0.467
74.5	0.542		223.5	0.467
74.6	0.5383		223.8	0.467
74.7	0.5483		224.1	0.467
74.8	0.542		224.4	0.4835
74.9	0.5458		224.7	0.4741
75	0.5433		225	0.467
75.1	0.5458		225.3	0.4717
75.2	0.5408		225.6	0.4906
75.3	0.5483		225.9	0.4764
75.4	0.5458		226.2	0.4811
75.5	0.5483		226.5	0.4741
75.6	0.5408		226.8	0.4764
75.7	0.5471		227.1	0.4646
75.8	0.5458		227.4	0.4764
75.9	0.5508		227.7	0.4788
76	0.5508		228	0.4788
76.1	0.5533		228.3	0.4764
76.2	0.5433		228.6	0.4788
76.3	0.5445		228.9	0.4693
76.4	0.5408		229.2	0.4764
76.5	0.5483		229.5	0.467
76.6	0.5496		229.8	0.4858
76.7	0.5521		230.1	0.4788
76.8	0.5533		230.4	0.4811
76.9	0.5483		230.7	0.4835
77	0.5483		231	0.4741
77.1	0.5508		231.3	0.4741
77.2	0.5533		231.6	0.4788
77.3	0.5521		231.9	0.4882
77.4	0.5496		232.2	0.4764
77.5	0.5508		232.5	0.4882
77.6	0.5546		232.8	0.4741
77.7	0.5558		233.1	0.4811
77.8	0.5546		233.4	0.4788
77.9	0.5508		233.7	0.4764
78	0.5496		234	0.4811
78.1	0.5521		234.3	0.4741
78.2	0.5546		234.6	0.4835
78.3	0.5533		234.9	0.4741
78.4	0.5521		235.2	0.4788
78.5	0.5521		235.5	0.4835
78.6	0.5571		235.8	0.4882
78.7	0.5583		236.1	0.4929
78.8	0.5571		236.4	0.4882
78.9	0.5571		236.7	0.4858
79	0.5546		237	0.4835
79.1	0.5546		237.3	0.4882
79.2	0.5508		237.6	0.4929
79.3	0.5609		237.9	0.4788
79.4	0.5546		238.2	0.4741
79.5	0.5546		238.5	0.4811
79.6	0.5596		238.8	0.4788
79.7	0.5533		239.1	0.4788
79.8	0.5558		239.4	0.4906
79.9	0.5546		239.7	0.4835
80	0.5621		240	0.4788
80.1	0.5609		240.3	0.4811
80.2	0.5571		240.6	0.4929
80.3	0.5583		240.9	0.4858
80.4	0.5558		241.2	0.4788
80.5	0.5558		241.5	0.4976
80.6	0.5558		241.8	0.4811
80.7	0.5621		242.1	0.4788
80.8	0.5558		242.4	0.4811
80.9	0.5571		242.7	0.4835
81	0.5621		243	0.4764
81.1	0.5634		243.3	0.4764
81.2	0.5609		243.6	0.4693
81.3	0.5571		243.9	0.4811
81.4	0.5646		244.2	0.4835
81.5	0.5646		244.5	0.4858
81.6	0.5634		244.8	0.4741
81.7	0.5634		245.1	0.4858
81.8	0.5659		245.4	0.4741
81.9	0.5609		245.7	0.4882
82	0.5596		246	0.4741
82.1	0.5609		246.3	0.4858
82.2	0.5609		246.6	0.4788
82.3	0.5621		246.9	0.4953
82.4	0.5634		247.2	0.4835
82.5	0.5596		247.5	0.4906
82.6	0.5696		247.8	0.4764
82.7	0.5609		248.1	0.4976
82.8	0.5609		248.4	0.4764
82.9	0.5596		248.7	0.4835
83	0.5659		249	0.4858
83.1	0.5634		249.3	0.4882
83.2	0.5609		249.6	0.4835
83.3	0.5596		249.9	0.4882
83.4	0.5696		250.2	0.4764
83.5	0.5659		250.5	0.4906
83.6	0.5671		250.8	0.4835
83.7	0.5696		251.1	0.4906
83.8	0.5684		251.4	0.4858
83.9	0.5696		251.7	0.4882
84	0.5671		252	0.4835
84.1	0.5696		252.3	0.4882
84.2	0.5734		252.6	0.4929
84.3	0.5721		252.9	0.4882
84.4	0.5684		253.2	0.4906
84.5	0.5696		253.5	0.4811
84.6	0.5709		253.8	0.4811
84.7	0.5709		254.1	0.4906
84.8	0.5696		254.4	0.4811
84.9	0.5684		254.7	0.4788
85	0.5709		255	0.4835
85.1	0.5709		255.3	0.4858
85.2	0.5684		255.6	0.4929
85.3	0.5684		255.9	0.4929
85.4	0.5721		256.2	0.4811
85.5	0.5734		256.5	0.4835
85.6	0.5734		256.8	0.4811
85.7	0.5734		257.1	0.4811
85.8	0.5721		257.4	0.4953
85.9	0.5721		257.7	0.4811
86	0.5734		258	0.4858
86.1	0.5721		258.3	0.4835
86.2	0.5772		258.6	0.4929
86.3	0.5747		258.9	0.4858
86.4	0.5734		259.2	0.4858
86.5	0.5721		259.5	0.4929
86.6	0.5747		259.8	0.4811
86.7	0.5759		260.1	0.4906
86.8	0.5696		260.4	0.4906
86.9	0.5747		260.7	0.4929
87	0.5759		261	0.4953
87.1	0.5772		261.3	0.4835
87.2	0.5759		261.6	0.4929
87.3	0.5747		261.9	0.4835
87.4	0.5747		262.2	0.4811
87.5	0.5772		262.5	0.4858
87.6	0.5759		262.8	0.4882
87.7	0.5759		263.1	0.4835
87.8	0.5772		263.4	0.4906
87.9	0.5747		263.7	0.4953
88	0.5797		264	0.4835
88.1	0.5721		264.3	0.4858
88.2	0.5809		264.6	0.4976
88.3	0.5734		264.9	0.4976
88.4	0.5772		265.2	0.4906
88.5	0.5721		265.5	0.4953
88.6	0.5772		265.8	0.4929
88.7	0.5772		266.1	0.4976
88.8	0.5772		266.4	0.4882
88.9	0.5797		266.7	0.4835
89	0.5809		267	0.4953
89.1	0.5734		267.3	0.4906
89.2	0.5834		267.6	0.4976
89.3	0.5772		267.9	0.4882
89.4	0.5859		268.2	0.4882
89.5	0.5822		268.5	0.4953
89.6	0.5797		268.8	0.4906
89.7	0.5797		269.1	0.4835
89.8	0.5834		269.4	0.4882
89.9	0.5784		269.7	0.4858
90	0.5834		270	0.4882
90.1	0.5772		270.3	0.4929
90.2	0.5834		270.6	0.4906
90.3	0.5847		270.9	0.4882
90.4	0.5822		271.2	0.5024
90.5	0.5784		271.5	0.4953
90.6	0.5809		271.8	0.4953
90.7	0.5759		272.1	0.4906
90.8	0.5859		272.4	0.5024
90.9	0.5822		272.7	0.4882
91	0.5859		273	0.4976
91.1	0.5847		273.3	0.4906
91.2	0.5847		273.6	0.4976
91.3	0.5834		273.9	0.4929
91.4	0.5834		274.2	0.5024
91.5	0.5834		274.5	0.4953
91.6	0.5885		274.8	0.4953
91.7	0.5809		275.1	0.4882
91.8	0.5809		275.4	0.4906
91.9	0.5859		275.7	0.4858
92	0.5847		276	0.5024
92.1	0.5822		276.3	0.4882
92.2	0.5822		276.6	0.4929
92.3	0.5847		276.9	0.4882
92.4	0.5809		277.2	0.4929
92.5	0.5809		277.5	0.5
92.6	0.5847		277.8	0.4929
92.7	0.5859		278.1	0.4953
92.8	0.5847		278.4	0.5071
92.9	0.5834		278.7	0.5047
93	0.5859		279	0.4882
93.1	0.5885		279.3	0.4906
93.2	0.5897		279.6	0.4929
93.3	0.5859		279.9	0.4976
93.4	0.5834		280.2	0.5
93.5	0.5822		280.5	0.5
93.6	0.5859		280.8	0.5024
93.7	0.5935		281.1	0.4929
93.8	0.5872		281.4	0.4976
93.9	0.5897		281.7	0.5024
94	0.5847		282	0.4906
94.1	0.5872		282.3	0.4929
94.2	0.5872		282.6	0.4976
94.3	0.5885		282.9	0.4976
94.4	0.5872		283.2	0.4882
94.5	0.5885		283.5	0.4953
94.6	0.5947		283.8	0.5
94.7	0.591		284.1	0.5
94.8	0.591		284.4	0.4929
94.9	0.591		284.7	0.4953
95	0.591		285	0.5118
95.1	0.591		285.3	0.4976
95.2	0.5922		285.6	0.5
95.3	0.5922		285.9	0.4953
95.4	0.5972		286.2	0.5024
95.5	0.596		286.5	0.4882
95.6	0.5947		286.8	0.4929
95.7	0.5947		287.1	0.4929
95.8	0.5947		287.4	0.4976
95.9	0.5947		287.7	0.4929
96	0.5985		288	0.5024
96.1	0.596		288.3	0.5024
96.2	0.5922		288.6	0.4929
96.3	0.5972		288.9	0.5
96.4	0.5897		289.2	0.4976
96.5	0.5897		289.5	0.5
96.6	0.5897		289.8	0.5024
96.7	0.591		290.1	0.5024
96.8	0.5885		290.4	0.4953
96.9	0.5972		290.7	0.4953
97	0.5985		291	0.5118
97.1	0.5972		291.3	0.5
97.2	0.5947		291.6	0.4953
97.3	0.5947		291.9	0.4882
97.4	0.5972		292.2	0.4882
97.5	0.5972		292.5	0.4929
97.6	0.5947		292.8	0.4953
97.7	0.5985		293.1	0.5165
97.8	0.5947		293.4	0.4976
97.9	0.596		293.7	0.5118
98	0.5972		294	0.4906
98.1	0.5972		294.3	0.5047
98.2	0.5935		294.6	0.4953
98.3	0.596		294.9	0.5118
98.4	0.5997		295.2	0.4906
98.5	0.5947		295.5	0.5094
98.6	0.5947		295.8	0.4906
98.7	0.6035		296.1	0.4953
98.8	0.601		296.4	0.5024
98.9	0.5972		296.7	0.4906
99	0.5972		297	0.4906
99.1	0.5972		297.3	0.4976
99.2	0.5972		297.6	0.5
99.3	0.6023		297.9	0.5024
99.4	0.5947		298.2	0.4976
99.5	0.5997		298.5	0.5
99.6	0.5972		298.8	0.4976
99.7	0.601		299.1	0.4976
99.8	0.596		299.4	0.4976
99.9	0.5997		299.7	0.4953
100	0.5997		300	0.4906
100.1	0.6035		300.3	0.5
100.2	0.5985		300.6	0.5094
100.3	0.6023		300.9	0.5094
100.4	0.601		301.2	0.4976
100.5	0.606		301.5	0.4953
100.6	0.6035		301.8	0.4953
100.7	0.6023		302.1	0.4976
100.8	0.6023		302.4	0.5047
100.9	0.6073		302.7	0.5047
101	0.6048		303	0.5047
101.1	0.606		303.3	0.5024
101.2	0.601		303.6	0.4953
101.3	0.6023		303.9	0.5047
101.4	0.6023		304.2	0.5024
101.5	0.5985		304.5	0.5
101.6	0.601		304.8	0.5024
101.7	0.5972		305.1	0.5
101.8	0.6023		305.4	0.5
101.9	0.5997		305.7	0.5024
102	0.5985		306	0.5071
102.1	0.606		306.3	0.5
102.2	0.6098		306.6	0.5024
102.3	0.606		306.9	0.5
102.4	0.6085		307.2	0.5118
102.5	0.6085		307.5	0.5071
102.6	0.6073		307.8	0.5094
102.7	0.6085		308.1	0.5024
102.8	0.6085		308.4	0.5047
102.9	0.6023		308.7	0.4953
103	0.6073		309	0.5047
103.1	0.606		309.3	0.5094
103.2	0.6085		309.6	0.4976
103.3	0.611		309.9	0.5047
103.4	0.601		310.2	0.5024
103.5	0.6073		310.5	0.5024
103.6	0.611		310.8	0.4953
103.7	0.606		311.1	0.5024
103.8	0.6098		311.4	0.5
103.9	0.6098		311.7	0.4976
104	0.6098		312	0.5094
104.1	0.6073		312.3	0.4953
104.2	0.606		312.6	0.5071
104.3	0.6085		312.9	0.4953
104.4	0.6085		313.2	0.5024
104.5	0.6123		313.5	0.4953
104.6	0.6085		313.8	0.5118
104.7	0.6048		314.1	0.4953
104.8	0.6073		314.4	0.5047
104.9	0.6136		314.7	0.5047
105	0.6148		315	0.5118
105.1	0.6098		315.3	0.5024
105.2	0.6161		315.6	0.4976
105.3	0.6161		315.9	0.5094
105.4	0.6123		316.2	0.5071
105.5	0.6085		316.5	0.5142
105.6	0.6136		316.8	0.4976
105.7	0.6123		317.1	0.5
105.8	0.6148		317.4	0.5071
105.9	0.6161		317.7	0.5024
106	0.6148		318	0.5024
106.1	0.6123		318.3	0.5047
106.2	0.6173		318.6	0.4953
106.3	0.6098		318.9	0.5047
106.4	0.6161		319.2	0.5094
106.5	0.611		319.5	0.5094
106.6	0.6136		319.8	0.5118
106.7	0.611		320.1	0.4976
106.8	0.6148		320.4	0.4929
106.9	0.611		320.7	0.5118
107	0.611		321	0.5094
107.1	0.6148		321.3	0.5165
107.2	0.6173		321.6	0.5142
107.3	0.6148		321.9	0.5142
107.4	0.6173		322.2	0.5047
107.5	0.6148		322.5	0.5094
107.6	0.6161		322.8	0.5047
107.7	0.6161		323.1	0.5094
107.8	0.6123		323.4	0.5071
107.9	0.611		323.7	0.5047
108	0.6161		324	0.5118
108.1	0.6173		324.3	0.5047
108.2	0.6186		324.6	0.5071
108.3	0.6198		324.9	0.5047
108.4	0.6148		325.2	0.4976
108.5	0.6148		325.5	0.5071
108.6	0.6173		325.8	0.5118
108.7	0.6136		326.1	0.5071
108.8	0.6223		326.4	0.5024
108.9	0.6173		326.7	0.5118
109	0.6223		327	0.5071
109.1	0.6198		327.3	0.5071
109.2	0.6211		327.6	0.5094
109.3	0.6136		327.9	0.5024
109.4	0.6236		328.2	0.5
109.5	0.6186		328.5	0.5165
109.6	0.6248		328.8	0.5094
109.7	0.6186		329.1	0.5189
109.8	0.6236		329.4	0.5094
109.9	0.6223		329.7	0.5118
110	0.6261		330	0.5
110.1	0.6173		330.3	0.5165
110.2	0.6211		330.6	0.5118
110.3	0.6173		330.9	0.5212
110.4	0.6173		331.2	0.5094
110.5	0.6161		331.5	0.5165
110.6	0.6186		331.8	0.5118
110.7	0.6198		332.1	0.5118
110.8	0.6186		332.4	0.5094
110.9	0.6173		332.7	0.5142
111	0.6161		333	0.5
111.1	0.6173		333.3	0.5071
111.2	0.6261		333.6	0.5047
111.3	0.6161		333.9	0.5094
111.4	0.6223		334.2	0.5047
111.5	0.6223		334.5	0.5071
111.6	0.6248		334.8	0.5071
111.7	0.6236		335.1	0.5094
111.8	0.6261		335.4	0.5142
111.9	0.6223		335.7	0.5094
112	0.6173		336	0.5094
112.1	0.6186		336.3	0.5024
112.2	0.6248		336.6	0.5
112.3	0.6198		336.9	0.5165
112.4	0.6274		337.2	0.5189
112.5	0.6223		337.5	0.5236
112.6	0.6311		337.8	0.5165
112.7	0.6286		338.1	0.5142
112.8	0.6286		338.4	0.5118
112.9	0.6311		338.7	0.5094
113	0.6299		339	0.5118
113.1	0.6248		339.3	0.5071
113.2	0.6261		339.6	0.5165
113.3	0.6236		339.9	0.5047
113.4	0.6261		340.2	0.5165
113.5	0.6311		340.5	0.5118
113.6	0.6261		340.8	0.5212
113.7	0.6236		341.1	0.5094
113.8	0.6286		341.4	0.5047
113.9	0.6261		341.7	0.5165
114	0.6286		342	0.5212
114.1	0.6261		342.3	0.5142
114.2	0.6286		342.6	0.5071
114.3	0.6311		342.9	0.5189
114.4	0.6248		343.2	0.5071
114.5	0.6274		343.5	0.4976
114.6	0.6274		343.8	0.5071
114.7	0.6299		344.1	0.5142
114.8	0.6299		344.4	0.5165
114.9	0.6286		344.7	0.5142
115	0.6311		345	0.5118
115.1	0.6299		345.3	0.5142
115.2	0.6299		345.6	0.5165
115.3	0.6336		345.9	0.5142
115.4	0.6248		346.2	0.5094
115.5	0.6386		346.5	0.5071
115.6	0.6299		346.8	0.5071
115.7	0.6349		347.1	0.5142
115.8	0.6311		347.4	0.5189
115.9	0.6311		347.7	0.5165
116	0.6324		348	0.5212
116.1	0.6299		348.3	0.5212
116.2	0.6311		348.6	0.5189
116.3	0.6349		348.9	0.5118
116.4	0.6248		349.2	0.5142
116.5	0.6336		349.5	0.5189
116.6	0.6374		349.8	0.5212
116.7	0.6336		350.1	0.5165
116.8	0.6361		350.4	0.5189
116.9	0.6299		350.7	0.5118
117	0.6349		351	0.5118
117.1	0.6324		351.3	0.5071
117.2	0.6324		351.6	0.5118
117.3	0.6311		351.9	0.5189
117.4	0.6336		352.2	0.5118
117.5	0.6324		352.5	0.5118
117.6	0.6336		352.8	0.5189
117.7	0.6349		353.1	0.5236
117.8	0.6324		353.4	0.5071
117.9	0.6361		353.7	0.5094
118	0.6336		354	0.5118
118.1	0.6349		354.3	0.5071
118.2	0.6386		354.6	0.5189
118.3	0.6361		354.9	0.5047
118.4	0.6386		355.2	0.5165
118.5	0.6349		355.5	0.5142
118.6	0.6361		355.8	0.5165
118.7	0.6361		356.1	0.5094
118.8	0.6386		356.4	0.5259
118.9	0.6361		356.7	0.5307
119	0.6336		357	0.5236
119.1	0.6336		357.3	0.5307
119.2	0.6361		357.6	0.5165
119.3	0.6349		357.9	0.5165
119.4	0.6361		358.2	0.5165
119.5	0.6349		358.5	0.5212
119.6	0.6424		358.8	0.5189
119.7	0.6361		359.1	0.5283
119.8	0.6424		359.4	0.5094
119.9	0.6374		359.7	0.5094
120	0.6386		360	0.5212
120.1	0.6336		360.3	0.5236
120.2	0.6399		360.6	0.5142
120.3	0.6412		360.9	0.5212
120.4	0.6374		361.2	0.5165
120.5	0.6412		361.5	0.5118
120.6	0.6424		361.8	0.5094
120.7	0.6374		362.1	0.5094
120.8	0.6374		362.4	0.5212
120.9	0.6449		362.7	0.5212
121	0.6412		363	0.5165
121.1	0.6412		363.3	0.5189
121.2	0.6412		363.6	0.5212
121.3	0.6437		363.9	0.5259
121.4	0.6386		364.2	0.5189
121.5	0.6399		364.5	0.5165
121.6	0.6349		364.8	0.5189
121.7	0.6374		365.1	0.5259
121.8	0.6386		365.4	0.5212
121.9	0.6399		365.7	0.5212
122	0.6374		366	0.5212
122.1	0.6437		366.3	0.5236
122.2	0.6374		366.6	0.5212
122.3	0.6386		366.9	0.5307
122.4	0.6399		367.2	0.5165
122.5	0.6437		367.5	0.5259
122.6	0.6374		367.8	0.5259
122.7	0.6424		368.1	0.5165
122.8	0.6374		368.4	0.5259
122.9	0.6474		368.7	0.533
123	0.6449		369	0.5212
123.1	0.6449		369.3	0.5212
123.2	0.6487		369.6	0.5212
123.3	0.6499		369.9	0.5165
123.4	0.6474		370.2	0.5259
123.5	0.6474		370.5	0.5189
123.6	0.6487		370.8	0.5165
123.7	0.6524		371.1	0.5283
123.8	0.6449		371.4	0.5165
123.9	0.6499		371.7	0.5259
124	0.6449		372	0.5236
124.1	0.6424		372.3	0.5212
124.2	0.6487		372.6	0.5189
124.3	0.6462		372.9	0.5212
124.4	0.6462		373.2	0.5189
124.5	0.6449		373.5	0.533
124.6	0.6449		373.8	0.5236
124.7	0.6499		374.1	0.5212
124.8	0.6424		374.4	0.5212
124.9	0.6462		374.7	0.5236
125	0.6487		375	0.5212
125.1	0.6437		375.3	0.5236
125.2	0.6449		375.6	0.5212
125.3	0.6474		375.9	0.5165
125.4	0.6499		376.2	0.5165
125.5	0.6499		376.5	0.5212
125.6	0.6462		376.8	0.5307
125.7	0.6437		377.1	0.5189
125.8	0.6449		377.4	0.5236
125.9	0.6474		377.7	0.5259
126	0.6449		378	0.5142
126.1	0.6524		378.3	0.5283
126.2	0.6487		378.6	0.5283
126.3	0.6512		378.9	0.5236
126.4	0.6487		379.2	0.5212
126.5	0.6524		379.5	0.5165
126.6	0.6487		379.8	0.5165
126.7	0.655		380.1	0.5236
126.8	0.6487		380.4	0.5259
126.9	0.6524		380.7	0.5071
127	0.6537		381	0.5212
127.1	0.6462		381.3	0.5189
127.2	0.6512		381.6	0.5236
127.3	0.6499		381.9	0.5189
127.4	0.6512		382.2	0.5283
127.5	0.6512		382.5	0.5212
127.6	0.6474		382.8	0.5189
127.7	0.6499		383.1	0.5212
127.8	0.6537		383.4	0.5236
127.9	0.6512		383.7	0.5236
128	0.6487		384	0.5259
128.1	0.6524		384.3	0.5236
128.2	0.6512		384.6	0.5212
128.3	0.6499		384.9	0.5189
128.4	0.6474		385.2	0.5307
128.5	0.6524		385.5	0.5142
128.6	0.655		385.8	0.5307
128.7	0.6512		386.1	0.5307
128.8	0.6562		386.4	0.5212
128.9	0.6499		386.7	0.5259
129	0.6512		387	0.5259
129.1	0.655		387.3	0.5236
129.2	0.655		387.6	0.5189
129.3	0.6524		387.9	0.5377
129.4	0.6524		388.2	0.5259
129.5	0.6537		388.5	0.5236
129.6	0.6562		388.8	0.5307
129.7	0.6537		389.1	0.5165
129.8	0.6537		389.4	0.5283
129.9	0.6537		389.7	0.5212
130	0.6537		390	0.533
130.1	0.6562		390.3	0.5259
130.2	0.66		390.6	0.5283
130.3	0.6637		390.9	0.5212
130.4	0.6587		391.2	0.5236
130.5	0.6587		391.5	0.5307
130.6	0.6587		391.8	0.533
130.7	0.6637		392.1	0.533
130.8	0.665		392.4	0.5165
130.9	0.655		392.7	0.533
131	0.6562		393	0.5212
131.1	0.6587		393.3	0.5259
131.2	0.6587		393.6	0.5307
131.3	0.6587		393.9	0.5189
131.4	0.655		394.2	0.533
131.5	0.6587		394.5	0.5259
131.6	0.6537		394.8	0.5307
131.7	0.6612		395.1	0.5354
131.8	0.6575		395.4	0.533
131.9	0.6587		395.7	0.5189
132	0.6625		396	0.5165
132.1	0.6562		396.3	0.533
132.2	0.6625		396.6	0.5259
132.3	0.6587		396.9	0.5307
132.4	0.6587		397.2	0.533
132.5	0.6587		397.5	0.533
132.6	0.6625		397.8	0.5259
132.7	0.6612		398.1	0.5307
132.8	0.6625		398.4	0.5283
132.9	0.6537		398.7	0.5212
133	0.6575		399	0.5307
133.1	0.6612		399.3	0.5283
133.2	0.66		399.6	0.5259
133.3	0.66		399.9	0.5236
133.4	0.6662		400.2	0.5236
133.5	0.6637		400.5	0.5236
133.6	0.6637		400.8	0.5307
133.7	0.6625		401.1	0.5236
133.8	0.665		401.4	0.5259
133.9	0.6612		401.7	0.5354
134	0.6612		402	0.5165
134.1	0.6637		402.3	0.5307
134.2	0.6675		402.6	0.5377
134.3	0.6662		402.9	0.5307
134.4	0.665		403.2	0.5236
134.5	0.6562		403.5	0.5259
134.6	0.6662		403.8	0.533
134.7	0.66		404.1	0.5212
134.8	0.66		404.4	0.5307
134.9	0.6612		404.7	0.5283
135	0.665		405	0.5189
135.1	0.66		405.3	0.5307
135.2	0.6662		405.6	0.5307
135.3	0.6587		405.9	0.5472
135.4	0.6612		406.2	0.5189
135.5	0.6587		406.5	0.5307
135.6	0.6612		406.8	0.533
135.7	0.6625		407.1	0.533
135.8	0.6625		407.4	0.533
135.9	0.66		407.7	0.5354
136	0.6637		408	0.5236
136.1	0.6637		408.3	0.533
136.2	0.6637		408.6	0.5377
136.3	0.665		408.9	0.5354
136.4	0.6675		409.2	0.5259
136.5	0.665		409.5	0.5307
136.6	0.6637		409.8	0.5377
136.7	0.6612		410.1	0.5354
136.8	0.6675		410.4	0.5259
136.9	0.67		410.7	0.5354
137	0.6675		411	0.5307
137.1	0.6662		411.3	0.5259
137.2	0.6688		411.6	0.5307
137.3	0.6612		411.9	0.5377
137.4	0.67		412.2	0.5283
137.5	0.6675		412.5	0.5377
137.6	0.665		412.8	0.5236
137.7	0.665		413.1	0.5259
137.8	0.6688		413.4	0.5259
137.9	0.6675		413.7	0.5401
138	0.6662		414	0.5377
138.1	0.6612		414.3	0.5425
138.2	0.6662		414.6	0.5236
138.3	0.6725		414.9	0.5354
138.4	0.6662		415.2	0.533
138.5	0.6625		415.5	0.5401
138.6	0.6675		415.8	0.533
138.7	0.6688		416.1	0.5377
138.8	0.6688		416.4	0.533
138.9	0.6725		416.7	0.5377
139	0.6688		417	0.5354
139.1	0.665		417.3	0.533
139.2	0.6675		417.6	0.533
139.3	0.6675		417.9	0.5354
139.4	0.6675		418.2	0.533
139.5	0.6688		418.5	0.5354
139.6	0.67		418.8	0.533
139.7	0.6725		419.1	0.5401
139.8	0.6675		419.4	0.5354
139.9	0.67		419.7	0.5519
140	0.6725		420	0.5283
140.1	0.67		420.3	0.5283
140.2	0.6713		420.6	0.5354
140.3	0.6675		420.9	0.5377
140.4	0.6662		421.2	0.5401
140.5	0.665		421.5	0.5307
140.6	0.6725		421.8	0.5354
140.7	0.6725		422.1	0.5425
140.8	0.6662		422.4	0.5425
140.9	0.6725		422.7	0.5307
141	0.6775		423	0.5401
141.1	0.6662		423.3	0.5283
141.2	0.6725		423.6	0.5307
141.3	0.6675		423.9	0.5377
141.4	0.6725		424.2	0.5448
141.5	0.6675		424.5	0.5307
141.6	0.6725		424.8	0.533
141.7	0.6675		425.1	0.5307
141.8	0.6713		425.4	0.5307
141.9	0.6725		425.7	0.5401
142	0.6713		426	0.5401
142.1	0.6713		426.3	0.5307
142.2	0.6725		426.6	0.5472
142.3	0.6713		426.9	0.533
142.4	0.6725		427.2	0.533
142.5	0.6788		427.5	0.5448
142.6	0.6713		427.8	0.533
142.7	0.6725		428.1	0.5448
142.8	0.6725		428.4	0.5354
142.9	0.6763		428.7	0.5425
143	0.6801		429	0.5259
143.1	0.6763		429.3	0.533
143.2	0.6763		429.6	0.533
143.3	0.675		429.9	0.533
143.4	0.675		430.2	0.5472
143.5	0.6788		430.5	0.5377
143.6	0.6725		430.8	0.5401
143.7	0.6725		431.1	0.533
143.8	0.675		431.4	0.533
143.9	0.6775		431.7	0.5401
144	0.675		432	0.5401
144.1	0.675		432.3	0.533
144.2	0.6801		432.6	0.5377
144.3	0.6801		432.9	0.5354
144.4	0.6788		433.2	0.5425
144.5	0.6775		433.5	0.5377
144.6	0.6775		433.8	0.5448
144.7	0.6826		434.1	0.5425
144.8	0.6775		434.4	0.5377
144.9	0.6763		434.7	0.5354
145	0.6775		435	0.5377
145.1	0.6813		435.3	0.5377
145.2	0.6763		435.6	0.5377
145.3	0.6813		435.9	0.5354
145.4	0.6763		436.2	0.5425
145.5	0.6725		436.5	0.533
145.6	0.6713		436.8	0.5283
145.7	0.6826		437.1	0.5377
145.8	0.675		437.4	0.533
145.9	0.675		437.7	0.5283
146	0.6763		438	0.533
146.1	0.675		438.3	0.5401
146.2	0.6813		438.6	0.5472
146.3	0.6763		438.9	0.5354
146.4	0.6851		439.2	0.533
146.5	0.6851		439.5	0.5425
146.6	0.6775		439.8	0.5377
146.7	0.6788		440.1	0.5425
146.8	0.6788		440.4	0.5354
146.9	0.6775		440.7	0.5401
147	0.6775		441	0.5472
147.1	0.6788		441.3	0.5425
147.2	0.6738		441.6	0.5448
147.3	0.6763		441.9	0.5401
147.4	0.6851		442.2	0.5425
147.5	0.6838		442.5	0.5354
147.6	0.6826		442.8	0.5354
147.7	0.6813		443.1	0.5448
147.8	0.6826		443.4	0.5448
147.9	0.6838		443.7	0.5401
148	0.6788		444	0.5377
148.1	0.6763		444.3	0.5377
148.2	0.6826		444.6	0.5401
148.3	0.6826		444.9	0.5448
148.4	0.6838		445.2	0.5401
148.5	0.6863		445.5	0.5542
148.6	0.6813		445.8	0.5354
148.7	0.6851		446.1	0.5425
148.8	0.6851		446.4	0.5377
148.9	0.6851		446.7	0.5354
149	0.6826		447	0.5377
149.1	0.6826		447.3	0.5377
149.2	0.6838		447.6	0.5472
149.3	0.6851		447.9	0.5425
149.4	0.6838		448.2	0.5425
149.5	0.6876		448.5	0.5425
149.6	0.6863		448.8	0.5354
149.7	0.6888		449.1	0.5519
149.8	0.6863		449.4	0.5401
149.9	0.6851		449.7	0.533
150	0.6876		450	0.5425
150.1	0.6888		450.3	0.5354
150.2	0.6826		450.6	0.5377
150.3	0.6901		450.9	0.5542
150.4	0.6838		451.2	0.5472
150.5	0.6876		451.5	0.5472
150.6	0.6813		451.8	0.5425
150.7	0.6863		452.1	0.5472
150.8	0.6801		452.4	0.5425
150.9	0.6888		452.7	0.5401
151	0.6826		453	0.5377
151.1	0.6913		453.3	0.5425
151.2	0.6876		453.6	0.5425
151.3	0.6876		453.9	0.5401
151.4	0.6801		454.2	0.5377
151.5	0.6863		454.5	0.5448
151.6	0.6876		454.8	0.5425
151.7	0.6876		455.1	0.5401
151.8	0.6876		455.4	0.5425
151.9	0.6838		455.7	0.5425
152	0.6813		456	0.5472
152.1	0.6876		456.3	0.5472
152.2	0.6888		456.6	0.5425
152.3	0.6901		456.9	0.5377
152.4	0.6863		457.2	0.5377
152.5	0.6863		457.5	0.5377
152.6	0.6863		457.8	0.5425
152.7	0.6888		458.1	0.559
152.8	0.6851		458.4	0.5354
152.9	0.6863		458.7	0.5472
153	0.6826		459	0.5425
153.1	0.6951		459.3	0.559
153.2	0.6863		459.6	0.5377
153.3	0.6926		459.9	0.5448
153.4	0.6901		460.2	0.5448
153.5	0.6913		460.5	0.5425
153.6	0.6888		460.8	0.5377
153.7	0.6951		461.1	0.5354
153.8	0.6901		461.4	0.5377
153.9	0.6863		461.7	0.533
154	0.6888		462	0.5448
154.1	0.6876		462.3	0.5425
154.2	0.6913		462.6	0.5425
154.3	0.6863		462.9	0.5448
154.4	0.6876		463.2	0.5448
154.5	0.6901		463.5	0.5448
154.6	0.6863		463.8	0.5542
154.7	0.6876		464.1	0.5542
154.8	0.6901		464.4	0.5448
154.9	0.6913		464.7	0.5472
155	0.6888		465	0.5495
155.1	0.6951		465.3	0.5448
155.2	0.6913		465.6	0.5495
155.3	0.6939		465.9	0.5425
155.4	0.6939		466.2	0.5519
155.5	0.6976		466.5	0.5495
155.6	0.6951		466.8	0.5542
155.7	0.6926		467.1	0.5448
155.8	0.6964		467.4	0.5425
155.9	0.6951		467.7	0.5401
156	0.6926		468	0.5448
156.1	0.6888		468.3	0.5495
156.2	0.6951		468.6	0.5448
156.3	0.6888		468.9	0.5495
156.4	0.6951		469.2	0.5495
156.5	0.6863		469.5	0.5448
156.6	0.6964		469.8	0.5542
156.7	0.6926		470.1	0.5542
156.8	0.6976		470.4	0.5566
156.9	0.6926		470.7	0.5495
157	0.6951		471	0.5519
157.1	0.6964		471.3	0.5448
157.2	0.6951		471.6	0.5495
157.3	0.6939		471.9	0.5425
157.4	0.6951		472.2	0.5519
157.5	0.6926		472.5	0.5401
157.6	0.6951		472.8	0.5495
157.7	0.6951		473.1	0.5542
157.8	0.6951		473.4	0.5425
157.9	0.6939		473.7	0.5377
158	0.6951		474	0.5472
158.1	0.6913		474.3	0.5542
158.2	0.7014		474.6	0.5566
158.3	0.7001		474.9	0.5519
158.4	0.6939		475.2	0.5472
158.5	0.6951		475.5	0.559
158.6	0.6939		475.8	0.5472
158.7	0.6976		476.1	0.5472
158.8	0.7014		476.4	0.5495
158.9	0.7001		476.7	0.5495
159	0.7001		477	0.5542
159.1	0.6964		477.3	0.5519
159.2	0.6989		477.6	0.5472
159.3	0.6951		477.9	0.5448
159.4	0.6964		478.2	0.5542
159.5	0.6976		478.5	0.5495
159.6	0.6939		478.8	0.5519
159.7	0.6964		479.1	0.5495
159.8	0.6976		479.4	0.5448
159.9	0.6989		479.7	0.5566
160	0.6976		480	0.5519
160.1	0.6926		480.3	0.5448
160.2	0.6951		480.6	0.5495
160.3	0.6964		480.9	0.5354
160.4	0.6989		481.2	0.5425
160.5	0.6888		481.5	0.5472
160.6	0.6951		481.8	0.5472
160.7	0.6939		482.1	0.5542
160.8	0.6989		482.4	0.5542
160.9	0.6964		482.7	0.5519
161	0.7039		483	0.5519
161.1	0.6964		483.3	0.5401
161.2	0.7014		483.6	0.5425
161.3	0.6989		483.9	0.559
161.4	0.7039		484.2	0.5637
161.5	0.6951		484.5	0.5495
161.6	0.7014		484.8	0.559
161.7	0.6964		485.1	0.5542
161.8	0.6989		485.4	0.5472
161.9	0.6989		485.7	0.5495
162	0.7001		486	0.533
162.1	0.7001		486.3	0.5425
162.2	0.6976		486.6	0.5542
162.3	0.7026		486.9	0.5566
162.4	0.6989		487.2	0.5519
162.5	0.7064		487.5	0.5519
162.6	0.7051		487.8	0.5448
162.7	0.7001		488.1	0.5542
162.8	0.6989		488.4	0.559
162.9	0.7039		488.7	0.5566
163	0.7064		489	0.5613
163.1	0.7026		489.3	0.5542
163.2	0.6976		489.6	0.5613
163.3	0.7026		489.9	0.5495
163.4	0.7064		490.2	0.5425
163.5	0.7014		490.5	0.559
163.6	0.6989		490.8	0.5613
163.7	0.7064		491.1	0.5542
163.8	0.7089		491.4	0.559
163.9	0.7077		491.7	0.5566
164	0.7051		492	0.5542
164.1	0.6989		492.3	0.5472
164.2	0.7039		492.6	0.5472
164.3	0.7039		492.9	0.5613
164.4	0.7077		493.2	0.5566
164.5	0.6964		493.5	0.559
164.6	0.7102		493.8	0.5566
164.7	0.6989		494.1	0.5542
164.8	0.7039		494.4	0.5448
164.9	0.6976		494.7	0.5519
165	0.7026		495	0.5519
165.1	0.7039		495.3	0.566
165.2	0.7089		495.6	0.5472
165.3	0.7064		495.9	0.559
165.4	0.7077		496.2	0.5566
165.5	0.7039		496.5	0.566
165.6	0.7039		496.8	0.5613
165.7	0.7026		497.1	0.5519
165.8	0.7051		497.4	0.5566
165.9	0.7001		497.7	0.5519
166	0.7077		498	0.5448
166.1	0.7077		498.3	0.566
166.2	0.7077		498.6	0.5542
166.3	0.7026		498.9	0.5613
166.4	0.7039		499.2	0.5542
166.5	0.7089		499.5	0.5472
166.6	0.7089		499.8	0.5519
166.7	0.7089		500.1	0.5566
166.8	0.7064		500.4	0.5566
166.9	0.7039		500.7	0.5495
167	0.7039		501	0.5566
167.1	0.7026		501.3	0.5708
167.2	0.7114		501.6	0.5637
167.3	0.7039		501.9	0.5684
167.4	0.7077		502.2	0.5637
167.5	0.7089		502.5	0.5613
167.6	0.7102		502.8	0.5613
167.7	0.7089		503.1	0.5613
167.8	0.7102		503.4	0.5542
167.9	0.7051		503.7	0.559
168	0.7064		504	0.5613
168.1	0.7102		504.3	0.5637
168.2	0.7064		504.6	0.5519
168.3	0.7077		504.9	0.5566
168.4	0.7139		505.2	0.5519
168.5	0.7064		505.5	0.559
168.6	0.7039		505.8	0.566
168.7	0.7014		506.1	0.559
168.8	0.7064		506.4	0.5613
168.9	0.7039		506.7	0.559
169	0.7089		507	0.566
169.1	0.7026		507.3	0.5566
169.2	0.7164		507.6	0.5637
169.3	0.7102		507.9	0.5684
169.4	0.7064		508.2	0.559
169.5	0.7077		508.5	0.5613
169.6	0.7051		508.8	0.5613
169.7	0.7077		509.1	0.5542
169.8	0.7051		509.4	0.5613
169.9	0.7089		509.7	0.566
170	0.7064		510	0.5684
170.1	0.7102		510.3	0.5519
170.2	0.7127		510.6	0.5613
170.3	0.7102		510.9	0.5542
170.4	0.7064		511.2	0.5566
170.5	0.7102		511.5	0.559
170.6	0.7077		511.8	0.5472
170.7	0.7102		512.1	0.5542
170.8	0.7139		512.4	0.566
170.9	0.7089		512.7	0.5519
171	0.7077		513	0.5708
171.1	0.7102		513.3	0.5684
171.2	0.7102		513.6	0.559
171.3	0.7102		513.9	0.5448
171.4	0.7089		514.2	0.5637
171.5	0.7114		514.5	0.5708
171.6	0.7127		514.8	0.5637
171.7	0.7139		515.1	0.5566
171.8	0.7139		515.4	0.5708
171.9	0.7114		515.7	0.5613
172	0.7139		516	0.5637
172.1	0.7114		516.3	0.5495
172.2	0.7164		516.6	0.566
172.3	0.7102		516.9	0.5684
172.4	0.7127		517.2	0.5637
172.5	0.7127		517.5	0.5566
172.6	0.7127		517.8	0.5684
172.7	0.7152		518.1	0.5613
172.8	0.7127		518.4	0.5755
172.9	0.7114		518.7	0.5637
173	0.7164		519	0.5684
173.1	0.7177		519.3	0.559
173.2	0.7177		519.6	0.5708
173.3	0.7177		519.9	0.5613
173.4	0.7152		520.2	0.559
173.5	0.7127		520.5	0.5708
173.6	0.7127		520.8	0.5731
173.7	0.7139		521.1	0.5613
173.8	0.7114		521.4	0.559
173.9	0.7077		521.7	0.5684
174	0.7139		522	0.566
174.1	0.7089		522.3	0.5637
174.2	0.7089		522.6	0.5778
174.3	0.7177		522.9	0.559
174.4	0.7164		523.2	0.5637
174.5	0.7127		523.5	0.5755
174.6	0.7164		523.8	0.5495
174.7	0.7139		524.1	0.5731
174.8	0.7127		524.4	0.5684
174.9	0.7102		524.7	0.566
175	0.7102		525	0.5613
175.1	0.7139		525.3	0.5613
175.2	0.7139		525.6	0.5637
175.3	0.7164		525.9	0.566
175.4	0.7177		526.2	0.5613
175.5	0.7227		526.5	0.5684
175.6	0.7177		526.8	0.566
175.7	0.7114		527.1	0.5708
175.8	0.7177		527.4	0.5708
175.9	0.7164		527.7	0.5708
176	0.7189		528	0.5708
176.1	0.7189		528.3	0.566
176.2	0.7127		528.6	0.5613
176.3	0.7152		528.9	0.5637
176.4	0.7114		529.2	0.5708
176.5	0.7202		529.5	0.5731
176.6	0.7177		529.8	0.559
176.7	0.7177		530.1	0.566
176.8	0.7164		530.4	0.5708
176.9	0.7127		530.7	0.5684
177	0.7114		531	0.5684
177.1	0.7177		531.3	0.5708
177.2	0.7177		531.6	0.5731
177.3	0.7164		531.9	0.566
177.4	0.7227		532.2	0.5708
177.5	0.7164		532.5	0.5731
177.6	0.7164		532.8	0.5613
177.7	0.7227		533.1	0.566
177.8	0.7202		533.4	0.5613
177.9	0.7177		533.7	0.5778
178	0.7164		534	0.5637
178.1	0.7189		534.3	0.5731
178.2	0.7177		534.6	0.559
178.3	0.7152		534.9	0.5708
178.4	0.7202		535.2	0.5755
178.5	0.7227		535.5	0.5755
178.6	0.7177		535.8	0.566
178.7	0.7177		536.1	0.5755
178.8	0.7189		536.4	0.566
178.9	0.7189		536.7	0.5802
179	0.7152		537	0.5637
179.1	0.7252		537.3	0.5778
179.2	0.7189		537.6	0.5778
179.3	0.7227		537.9	0.5708
179.4	0.7202		538.2	0.5708
179.5	0.7227		538.5	0.5755
179.6	0.7252		538.8	0.5613
179.7	0.7302		539.1	0.5708
179.8	0.7215		539.4	0.566
179.9	0.7215		539.7	0.5731
180	0.7215		540	0.5731
180.1	0.7265		540.3	0.5731
180.2	0.724		540.6	0.5684
180.3	0.7227		540.9	0.5684
180.4	0.7164		541.2	0.566
180.5	0.724		541.5	0.5637
180.6	0.7252		541.8	0.566
180.7	0.7265		542.1	0.5684
180.8	0.7189		542.4	0.566
180.9	0.7252		542.7	0.5731
181	0.7189		543	0.5613
181.1	0.7265		543.3	0.5684
181.2	0.7227		543.6	0.5708
181.3	0.7227		543.9	0.5708
181.4	0.7227		544.2	0.5825
181.5	0.7227		544.5	0.5802
181.6	0.7252		544.8	0.5731
181.7	0.724		545.1	0.566
181.8	0.7202		545.4	0.559
181.9	0.7227		545.7	0.5778
182	0.7227		546	0.5566
182.1	0.7265		546.3	0.5731
182.2	0.724		546.6	0.5778
182.3	0.724		546.9	0.5731
182.4	0.7252		547.2	0.5778
182.5	0.724		547.5	0.5731
182.6	0.729		547.8	0.5778
182.7	0.7252		548.1	0.5802
182.8	0.7265		548.4	0.5637
182.9	0.7215		548.7	0.5778
183	0.7265		549	0.5708
183.1	0.7227		549.3	0.5755
183.2	0.7227		549.6	0.5755
183.3	0.7265		549.9	0.566
183.4	0.7277		550.2	0.5755
183.5	0.7277		550.5	0.566
183.6	0.7227		550.8	0.5708
183.7	0.7277		551.1	0.5684
183.8	0.724		551.4	0.5637
183.9	0.729		551.7	0.5684
184	0.7252		552	0.5755
184.1	0.7277		552.3	0.5684
184.2	0.7265		552.6	0.5873
184.3	0.7252		552.9	0.5755
184.4	0.729		553.2	0.5778
184.5	0.729		553.5	0.5731
184.6	0.729		553.8	0.5755
184.7	0.7252		554.1	0.5755
184.8	0.729		554.4	0.5802
184.9	0.7315		554.7	0.5684
185	0.7277		555	0.5802
185.1	0.7277		555.3	0.5731
185.2	0.729		555.6	0.5731
185.3	0.729		555.9	0.5778
185.4	0.7302		556.2	0.5802
185.5	0.729		556.5	0.5778
185.6	0.7327		556.8	0.5873
185.7	0.7202		557.1	0.5778
185.8	0.729		557.4	0.5684
185.9	0.724		557.7	0.5778
186	0.729		558	0.5684
186.1	0.729		558.3	0.5825
186.2	0.7327		558.6	0.5778
186.3	0.7277		558.9	0.5708
186.4	0.7315		559.2	0.5802
186.5	0.7302		559.5	0.5778
186.6	0.7327		559.8	0.5731
186.7	0.7265		560.1	0.5825
186.8	0.7265		560.4	0.5684
186.9	0.7277		560.7	0.5825
187	0.7327		561	0.5755
187.1	0.7327		561.3	0.5802
187.2	0.7315		561.6	0.5802
187.3	0.7302		561.9	0.5778
187.4	0.729		562.2	0.5802
187.5	0.7315		562.5	0.5731
187.6	0.7277		562.8	0.5873
187.7	0.7252		563.1	0.5755
187.8	0.7227		563.4	0.5731
187.9	0.7302		563.7	0.5802
188	0.7302		564	0.5755
188.1	0.7315		564.3	0.5778
188.2	0.729		564.6	0.5755
188.3	0.7277		564.9	0.5755
188.4	0.7302		565.2	0.5825
188.5	0.7327		565.5	0.5849
188.6	0.7302		565.8	0.5778
188.7	0.7302		566.1	0.5708
188.8	0.7353		566.4	0.5731
188.9	0.729		566.7	0.5542
189	0.734		567	0.5708
189.1	0.729		567.3	0.5802
189.2	0.7315		567.6	0.5755
189.3	0.7265		567.9	0.5778
189.4	0.7277		568.2	0.5802
189.5	0.7327		568.5	0.5873
189.6	0.7353		568.8	0.5802
189.7	0.7315		569.1	0.5849
189.8	0.7315		569.4	0.5825
189.9	0.7327		569.7	0.5873
190	0.734		570	0.5849
190.1	0.7315		570.3	0.5802
190.2	0.7378		570.6	0.5778
190.3	0.7353		570.9	0.5849
190.4	0.739		571.2	0.5802
190.5	0.7353		571.5	0.5849
190.6	0.7353		571.8	0.5684
190.7	0.7302		572.1	0.5755
190.8	0.7302		572.4	0.5778
190.9	0.729		572.7	0.5896
191	0.7353		573	0.5731
191.1	0.7327		573.3	0.5849
191.2	0.7365		573.6	0.5731
191.3	0.7315		573.9	0.5755
191.4	0.7315		574.2	0.5873
191.5	0.734		574.5	0.5849
191.6	0.7353		574.8	0.5873
191.7	0.7378		575.1	0.5849
191.8	0.7365		575.4	0.5849
191.9	0.729		575.7	0.5708
192	0.734		576	0.5825
192.1	0.7378		576.3	0.5896
192.2	0.734		576.6	0.5896
192.3	0.7353		576.9	0.5873
192.4	0.7365		577.2	0.5873
192.5	0.7315		577.5	0.592
192.6	0.734		577.8	0.5778
192.7	0.7365		578.1	0.5802
192.8	0.7378		578.4	0.5802
192.9	0.734		578.7	0.5849
193	0.7353		579	0.5825
193.1	0.7365		579.3	0.5802
193.2	0.7365		579.6	0.5849
193.3	0.7365		579.9	0.5802
193.4	0.7378		580.2	0.5896
193.5	0.7327		580.5	0.5849
193.6	0.7353		580.8	0.5778
193.7	0.729		581.1	0.5778
193.8	0.7327		581.4	0.5802
193.9	0.734		581.7	0.5802
194	0.7353		582	0.592
194.1	0.7365		582.3	0.5873
194.2	0.7403		582.6	0.5802
194.3	0.7315		582.9	0.5873
194.4	0.7353		583.2	0.5849
194.5	0.739		583.5	0.5849
194.6	0.7378		583.8	0.5802
194.7	0.7403		584.1	0.5755
194.8	0.7415		584.4	0.5943
194.9	0.739		584.7	0.5825
195	0.7365		585	0.5802
195.1	0.7365		585.3	0.5873
195.2	0.7365		585.6	0.5802
195.3	0.7415		585.9	0.5849
195.4	0.7415		586.2	0.5849
195.5	0.7378		586.5	0.5849
195.6	0.7353		586.8	0.5873
195.7	0.7415		587.1	0.5778
195.8	0.7428		587.4	0.5849
195.9	0.7403		587.7	0.5849
196	0.7403		588	0.592
196.1	0.7428		588.3	0.5873
196.2	0.7378		588.6	0.5802
196.3	0.7403		588.9	0.5825
196.4	0.7415		589.2	0.5896
196.5	0.7465		589.5	0.5873
196.6	0.7403		589.8	0.5849
196.7	0.7428		590.1	0.5849
196.8	0.7403		590.4	0.5873
196.9	0.739		590.7	0.5755
197	0.7453		591	0.5873
197.1	0.7403		591.3	0.5967
197.2	0.7378		591.6	0.592
197.3	0.7465		591.9	0.592
197.4	0.7415		592.2	0.5873
197.5	0.7378		592.5	0.5896
197.6	0.739		592.8	0.592
197.7	0.7403		593.1	0.5873
197.8	0.7403		593.4	0.5873
197.9	0.7378		593.7	0.5802
198	0.7365		594	0.5967
198.1	0.7403		594.3	0.5873
198.2	0.7403		594.6	0.5802
198.3	0.7403		594.9	0.5896
198.4	0.7403		595.2	0.5849
198.5	0.739		595.5	0.592
198.6	0.7378		595.8	0.5778
198.7	0.7428		596.1	0.592
198.8	0.734		596.4	0.5943
198.9	0.7453		596.7	0.5825
199	0.7428		597	0.5896
199.1	0.7403		597.3	0.592
199.2	0.7415		597.6	0.5849
199.3	0.7415		597.9	0.5802
199.4	0.7378		598.2	0.5778
199.5	0.7378		598.5	0.6014
199.6	0.7415		598.8	0.5849
199.7	0.7465		599.1	0.5991
199.8	0.7415		599.4	0.5849
[truncated: 9,905 more rows]

## Sheet: Fig5c
86Rb+ uptake by mutant KtrB reconstituted liposomes	Control						KtrB						KtrBDloop						KtrBR417K
	Time / min						Time / min						Time / min						Time / min
Experiment	0	5	15	30	60		0	5	15	30	60		0	5	15	30	60		0	5	15	30	60
1	3.59559	3.22439	3.14509	2.84475	2.88019		2.08117	3.49684	5.91922	7.72209	8.03427		8.64051	13.342	15.1239	16.1353	11.6353		6.6043	15.4399	23.4818	30.0861	37.8285
2	2.40253	2.7676	2.6262	2.86787	2.81902		2.58808	5.33252	7.27279	9.40133	10.0587		6.503	13.7957	17.7806	17.3654	17.1578		2.6533	5.5061	9.9681	13.682	17.9146
3	1.35152	1.43482	1.61599	2.0429	2.25739		2.22748	4.75341	6.80255	8.42584	9.65605		5.90455	12.9578		16.0322	16.2708		4.9646	9.3166	19.5099	25.2667	22.9957
4	1.29215	1.69013	1.63672	1.68668	1.55574		2.3333		6.74511	9.07269	9.79702		8.91768	12.4446	18.27	18.4288	17.4216		2.8923	6.4676	10.9504	14.5001	17.184
5							5.76477	11.468	16.6075	16.6217	17.4554		3.65999	8.85717	10.4538	12.2289	11.1492		3.4333	9.3115	14.5039	19.6917	20.9732
6							4.44465	6.25937	7.42129	8.81122	9.57959		4.38391	8.75458	10.2689	10.3616	10.4366		2.9733	7.1064	11.1678	14.1791	17.8609
7							3.87991	4.99173	6.22058	6.05775	6.99911								3.423	6.3956	12.9018	17.6268	19.0558
Mean	2.16045	2.27923	2.256	2.36055	2.37809		3.33134	6.05031	8.14128	9.44466	10.2257		6.33494	11.692	14.3794	15.092	14.0119		3.8492	8.5062	14.6405	19.2904	21.9732
Std deviation	1.08421	0.854773	0.75733	0.590713	0.615722		1.4019	2.80116	3.77087	3.35478	3.37725		2.15228	2.27955	3.85893	3.12566	3.26349		1.4319	3.39	5.0403	6.2679	7.2832
SEM	0.542107	0.427386	0.378665	0.295357	0.307861		0.529868	1.14357	1.42526	1.26799	1.27648		0.878665	0.930624	1.72576	1.27605	1.33231		0.5412	1.2813	1.9051	2.369	2.7528

## Sheet: Fig5d
86Rb+ uptake by mutant KtrB reconstituted liposomes	Control						KtrBR417K						KtrABR417K-ADP						KtrABR417K-ATP
	Time / min						Time / min						Time / min						Time / min
Experiment	0	5	15	30	60		0	5	15	30	60		0	5	15	30	60		0	5	15	30	60
1	1.8295	2.2184	2.8606	3.1869	3.9854		6.6043	15.4399	23.4818	30.0861	37.8285		3.8313	11.4226	18.9367	28.4289	28.8922		7.2251	22.0936	30.7741	39.1108	33.2493
2	1.5865	2.6824	3.2058	3.173	3.559		2.6533	5.5061	9.9681	13.682	17.9146		5.6283	12.7938	19.6363	21.9092	23.901		7.7925	19.7517	31.5275	36.1644	38.1161
3	1.6887	3.4793	2.0934	2.6262	3.4094		4.9646	9.3166	19.5099	25.2667	22.9957		7.6803	16.3636	29.9138	38.2367	44.3025		3.2918	11.9258	18.7654	19.4478	16.8762
4	0.7411	0.8219	0.882	1.1845	1.2114		2.8923	6.4676	10.9504	14.5001	17.184		1.8103	5.6297	7.8045	10.1148	10.7533		4.8455	16.1617	23.3888	24.2274	21.6209
5	1.322	1.388	1.4335	1.5381	1.7793		3.4333	9.3115	14.5039	19.6917	20.9732		2.8846	7.0142	10.5695	13.8047	18.3552		3.2867	15.1591	19.2564	21.5591	23.6158
6	0.8429	0.7899	1.1037	1.1439	1.35		2.9733	7.1064	11.1678	14.1791	17.8609		2.2656	5.1886	8.5427	11.9217	14.7634		4.7986	10.9474	20.4479	22.1664	20.6859
7	0.7966	0.1793	1.0235	1.2028	1.0553		3.423	6.3956	12.9018	17.6268	19.0558		2.8557	5.9538	8.9782	12.5891	16.9202
Mean	1.2582	1.6513	1.8004	2.0079	2.3357		3.8492	8.5062	14.6405	19.2904	21.9732		3.8509	9.1952	14.9117	19.5722	22.5554		5.2067	16.0066	24.0267	27.1127	25.694
Std deviation	0.4612	1.1827	0.9356	0.9507	1.262		1.4319	3.39	5.0403	6.2679	7.2832		2.0986	4.346	8.2535	10.5061	11.2865		1.9189	4.3375	5.7522	8.3459	8.187
SEM	0.1743	0.447	0.3536	0.3593	0.477		0.5412	1.2813	1.9051	2.369	2.7528		0.7932	1.6426	3.1195	3.9709	4.2659		0.7834	1.7708	2.3483	3.4072	3.3423

[truncated: 7 more sheets: S10a_FIG, S10b_Fig, S10c_Fig, S11a_Fig, S11b_Fig, S11c_Fig, S11d_Fig]
